# Supplementary material for: De novo Taproot Transcriptome Sequencing and Analysis of Major Genes Involved in Sucrose Metabolism in Radish (Raphanus sativus L.)
Source: Front Plant Sci. 2016 May 17;7:585. doi: 10.3389/fpls.2016.00585 (PMC4868836; doi:10.3389/fpls.2016.00585)
Supplement: Supplementary file 1 [file Table1.XLSX]

## Sheet: Sheet1
Table S1 Primers used for T-A cloning and RT-qPCR analysis
	Primers	Sequence（5’-3’）
T-A cloning and sequencing	SuSy1F1	CAATGGTGAACGGTGTG
	SuSy1R1	TAAACCGCTCCAAAATCCAAATGA
	SuSy1F2	TGAGGCCAAGTTTGAGGAGAT
	SuSy1R2	CTGAAGGGCACACGGAGAATA
RT-qPCR analysis	ATBFRUCT1-F1	CATTGGACTTTGGTTGTTAT
	ATBFRUCT1-R1	GGAAGGAGATTTGGTGTT
	cwINV6-F1	ATCGGTGAATCTGATAGC
	cwINV6-R1	AGTTCTTCCCTGTCTTTG
	SUS1-F1	ATTGGAGATGGTGTTGAG
	SUS1-R1	GCTGTGTAGTTGAAGGAA
	SUS3-F1	GCTGTTGAGGATAAAGAGA
	SUS3-R1	CTGAGGATGTGAGTATGC
	SPS1-F1	CACGGATTACGAAGGATT
	SPS1-R1	GTTGTTGCTCTCTAAGGA
	SPS2-F1	CCTAATCCAACGAACCAA
	SPS2-R2	ATGACTGTATCCGAGACT
	ActinF	GCATCACACTTTCTACAAC
	ActinR	CCTGGATAGCAACATACAT
