# Supplementary material for: De novo Taproot Transcriptome Sequencing and Analysis of Major Genes Involved in Sucrose Metabolism in Radish (Raphanus sativus L.)
Source: Front Plant Sci. 2016 May 17;7:585. doi: 10.3389/fpls.2016.00585 (PMC4868836; doi:10.3389/fpls.2016.00585)
Supplement: Supplementary file 2 [file Table2.XLSX]

## Sheet: Sheet1
Table S2 KEGG pathways of the assembled unigenes
Pathway	Count (30971)	Percentage	Pathway ID
1.metabolism
1.0 Global and overview maps
Metabolic pathways	6606	21.3296	ko01100
Biosynthesis of secondary metabolites	3065	9.89635	ko01110
1.1 Carbohydrate metabolism
Starch and sucrose metabolism	822	2.6541	ko00500
Amino sugar and nucleotide sugar metabolism	420	1.35611	ko00520
Glycolysis / Gluconeogenesis	365	1.17852	ko00010
Pentose and glucuronate interconversions	365	1.17852	ko00040
Pyruvate metabolism	271	0.875012	ko00620
Inositol phosphate metabolism	253	0.816893	ko00562
Galactose metabolism	197	0.636079	ko00052
Fructose and mannose metabolism	186	0.600562	ko00051
Glyoxylate and dicarboxylate metabolism	179	0.57796	ko00630
Pentose phosphate pathway	155	0.500468	ko00030
Citrate cycle (TCA cycle)	152	0.490782	ko00020
Ascorbate and aldarate metabolism	147	0.474638	ko00053
Propanoate metabolism	121	0.390688	ko00640
Butanoate metabolism	72	0.232476	ko00650
C5-Branched dibasic acid metabolism	20	0.0645765	ko00660
1.2 Energy metabolism
Oxidative phosphorylation	428	1.38194	ko00190
Carbon fixation in photosynthetic organisms	201	0.648994	ko00710
Nitrogen metabolism	172	0.555358	ko00910
Photosynthesis	140	0.452036	ko00195
Sulfur metabolism	101	0.326112	ko00920
Photosynthesis - antenna proteins	50	0.161441	ko00196
1.3 Lipid metabolism
Glycerophospholipid metabolism	878	2.83491	ko00564
Ether lipid metabolism	652	2.1052	ko00565
Glycerolipid metabolism	167	0.539214	ko00561
Fatty acid metabolism	145	0.46818	ko00071
alpha-Linolenic acid metabolism	120	0.387459	ko00592
Sphingolipid metabolism	116	0.374544	ko00600
Steroid biosynthesis	116	0.374544	ko00100
Cutin, suberine and wax biosynthesis	108	0.348713	ko00073
Fatty acid biosynthesis	101	0.326112	ko00061
Biosynthesis of unsaturated fatty acids	78	0.251849	ko01040
Fatty acid elongation	51	0.16467	ko00062
Arachidonic acid metabolism	31	0.100094	ko00590
Linoleic acid metabolism	30	0.0968648	ko00591
Synthesis and degradation of ketone bodies	20	0.0645765	ko00072
1.4 Nucleotide metabolism
Purine metabolism	640	2.06645	ko00230
Pyrimidine metabolism	599	1.93407	ko00240
1.5 Amino acid metabolism
Cysteine and methionine metabolism	260	0.839495	ko00270
Arginine and proline metabolism	241	0.778147	ko00330
Phenylalanine metabolism	210	0.678054	ko00360
Glycine, serine and threonine metabolism	202	0.652223	ko00260
Alanine, aspartate and glutamate metabolism	166	0.535985	ko00250
Tryptophan metabolism	158	0.510155	ko00380
Tyrosine metabolism	139	0.448807	ko00350
Phenylalanine, tyrosine and tryptophan biosynthesis	123	0.397146	ko00400
Valine, leucine and isoleucine degradation	117	0.377773	ko00280
Valine, leucine and isoleucine biosynthesis	96	0.309967	ko00290
Lysine degradation	88	0.284137	ko00310
Histidine metabolism	63	0.203416	ko00340
Lysine biosynthesis	56	0.180814	ko00300
1.6 Metabolism of other amino acids
Glutathione metabolism	198	0.639308	ko00480
Cyanoamino acid metabolism	170	0.548901	ko00460
beta-Alanine metabolism	87	0.280908	ko00410
Selenocompound metabolism	59	0.190501	ko00450
Taurine and hypotaurine metabolism	29	0.093636	ko00430
1.7 Glycan biosynthesis and metabolism
Glycosylphosphatidylinositol(GPI)-anchor biosynthesis	181	0.584418	ko00563
Other glycan degradation	166	0.535985	ko00511
N-Glycan biosynthesis	143	0.461722	ko00510
Glycosaminoglycan degradation	65	0.209874	ko00531
Glycosphingolipid biosynthesis - ganglio series	55	0.177585	ko00604
Other types of O-glycan biosynthesis	43	0.13884	ko00514
Glycosphingolipid biosynthesis - globo series	26	0.0839495	ko00603
1.8 Metabolism of cofactors and vitamins
Porphyrin and chlorophyll metabolism	149	0.481095	ko00860
Ubiquinone and other terpenoid-quinone biosynthesis	107	0.345484	ko00130
Pantothenate and CoA biosynthesis	90	0.290594	ko00770
Riboflavin metabolism	53	0.171128	ko00740
One carbon pool by folate	53	0.171128	ko00670
Nicotinate and nicotinamide metabolism	49	0.158213	ko00760
Folate biosynthesis	43	0.13884	ko00790
Vitamin B6 metabolism	37	0.119467	ko00750
Thiamine metabolism	15	0.0484324	ko00730
Biotin metabolism	15	0.0484324	ko00780
Lipoic acid metabolism	9	0.0290594	ko00785
1.9 Metabolism of terpenoids and polyketides
Carotenoid biosynthesis	210	0.678054	ko00906
Limonene and pinene degradation	187	0.603791	ko00903
Zeatin biosynthesis	162	0.52307	ko00908
Terpenoid backbone biosynthesis	156	0.503697	ko00900
Diterpenoid biosynthesis	63	0.203416	ko00904
Sesquiterpenoid and triterpenoid biosynthesis	54	0.174357	ko00909
Brassinosteroid biosynthesis	50	0.161441	ko00905
Monoterpenoid biosynthesis	12	0.0387459	ko00902
1.10 Biosynthesis of other secondary metabolites
Phenylpropanoid biosynthesis	423	1.36579	ko00940
Stilbenoid, diarylheptanoid and gingerol biosynthesis	221	0.713571	ko00945
Flavonoid biosynthesis	196	0.63285	ko00941
Flavone and flavonol biosynthesis	98	0.316425	ko00944
Glucosinolate biosynthesis	74	0.238933	ko00966
Tropane, piperidine and pyridine alkaloid biosynthesis	68	0.21956	ko00960
Isoquinoline alkaloid biosynthesis	60	0.19373	ko00950
Isoflavonoid biosynthesis	50	0.161441	ko00943
Benzoxazinoid biosynthesis	43	0.13884	ko00402
Indole alkaloid biosynthesis	33	0.106551	ko00901
Caffeine metabolism	14	0.0452036	ko00232
Anthocyanin biosynthesis	11	0.0355171	ko00942
Betalain biosynthesis	4	0.0129153	ko00965
2. Genetic Information Processing
2.1 Transcription
Spliceosome	1097	3.54202	ko03040
RNA polymerase	301	0.971877	ko03020
Basal transcription factors	172	0.555358	ko03022
2.2 Translation
RNA transport	1348	4.35246	ko03013
Ribosome	831	2.68316	ko03010
mRNA surveillance pathway	809	2.61212	ko03015
Ribosome biogenesis in eukaryotes	617	1.99219	ko03008
Aminoacyl-tRNA biosynthesis	236	0.762003	ko00970
2.3 Folding, sorting and degradation
Protein processing in endoplasmic reticulum	856	2.76388	ko04141
RNA degradation	584	1.88563	ko03018
Ubiquitin mediated proteolysis	579	1.86949	ko04120
Protein export	141	0.455265	ko03060
SNARE interactions in vesicular transport	136	0.43912	ko04130
Proteasome	135	0.435892	ko03050
Sulfur relay system	24	0.0774918	ko04122
2.4 Replication and repair
Homologous recombination	312	1.00739	ko03440
Nucleotide excision repair	298	0.96219	ko03420
DNA replication	228	0.736173	ko03030
Mismatch repair	209	0.674825	ko03430
Base excision repair	186	0.600562	ko03410
Non-homologous end-joining	32	0.103322	ko03450
3. Environmental Information Processing
3.1 Membrane transport
ABC transporters	327	1.05583	ko02010
3.2 Signal transduction
Plant hormone signal transduction	1701	5.49223	ko04075
Phosphatidylinositol signaling system	282	0.910529	ko04070
4. Cellular Processes
4.1 Transport and catabolism
Endocytosis	932	3.00927	ko04144
Phagosome	322	1.03968	ko04145
Peroxisome	257	0.829809	ko04146
Regulation of autophagy	201	0.648994	ko04140
5. Organismal Systems
5.1 Immune system
Natural killer cell mediated cytotoxicity	118	0.381002	ko04650
5.2 Environmental adaptation
Plant-pathogen interaction	1675	5.40829	ko04626
Circadian rhythm - plant	305	0.984792	ko04712
Circadian rhythm - mammal	57	0.184043	ko04710

## Sheet: Pathway+gene+KO
Pathway	Count (30971)	Transcripts	KOs
Metabolic pathways	6606	CL1.Contig1_NAU-YH;CL10000.Contig1_NAU-YH;CL10000.Contig2_NAU-YH;CL10002.Contig1_NAU-YH;CL10002.Contig2_NAU-YH;CL10002.Contig3_NAU-YH;CL10002.Contig4_NAU-YH;CL10002.Contig5_NAU-YH;CL10006.Contig1_NAU-YH;CL10006.Contig2_NAU-YH;CL1001.Contig1_NAU-YH;CL1001.Contig2_NAU-YH;CL1001.Contig3_NAU-YH;CL10011.Contig1_NAU-YH;CL10012.Contig1_NAU-YH;CL10012.Contig2_NAU-YH;CL10015.Contig1_NAU-YH;CL10016.Contig1…
		CL2785.Contig1_NAU-YH;CL2787.Contig1_NAU-YH;CL2787.Contig2_NAU-YH;CL2787.Contig3_NAU-YH;CL2787.Contig4_NAU-YH;CL2789.Contig2_NAU-YH;CL2789.Contig3_NAU-YH;CL2790.Contig1_NAU-YH;CL2792.Contig1_NAU-YH;CL2792.Contig2_NAU-YH;CL2792.Contig3_NAU-YH;CL2793.Contig1_NAU-YH;CL2793.Contig2_NAU-YH;CL2851.Contig1_NAU-YH;CL2851.Contig2_NAU-YH;CL2851.Contig3_NAU-YH;CL2852.Contig1_NAU-YH;CL2852.Contig2_NAU-YH;CL2…
		3_NAU-YH;CL7684.Contig4_NAU-YH;CL7690.Contig1_NAU-YH;CL7714.Contig1_NAU-YH;CL7714.Contig2_NAU-YH;CL7714.Contig3_NAU-YH;CL772.Contig10_NAU-YH;CL772.Contig11_NAU-YH;CL772.Contig12_NAU-YH;CL772.Contig13_NAU-YH;CL772.Contig14_NAU-YH;CL772.Contig15_NAU-YH;CL772.Contig16_NAU-YH;CL772.Contig17_NAU-YH;CL772.Contig18_NAU-YH;CL772.Contig19_NAU-YH;CL772.Contig1_NAU-YH;CL772.Contig20_NAU-YH;CL772.Contig2_NAU…
		AU-YH;Unigene19884_NAU-YH;Unigene19885_NAU-YH;Unigene19887_NAU-YH;Unigene19896_NAU-YH;Unigene19897_NAU-YH;Unigene19898_NAU-YH;Unigene19902_NAU-YH;Unigene19903_NAU-YH;Unigene19907_NAU-YH;Unigene19909_NAU-YH;Unigene19914_NAU-YH;Unigene19926_NAU-YH;Unigene19928_NAU-YH;Unigene1993_NAU-YH;Unigene19993_NAU-YH;Unigene19_NAU-YH;Unigene20013_NAU-YH;Unigene20014_NAU-YH;Unigene2001_NAU-YH;Unigene20028_NAU-Y…
		ene5605_NAU-YH;Unigene5607_NAU-YH;Unigene5609_NAU-YH;Unigene5614_NAU-YH;Unigene5629_NAU-YH;Unigene5644_NAU-YH;Unigene5654_NAU-YH;Unigene5655_NAU-YH;Unigene5662_NAU-YH;Unigene5663_NAU-YH;Unigene5680_NAU-YH;Unigene569_NAU-YH;Unigene5736_NAU-YH;Unigene5743_NAU-YH;Unigene5781_NAU-YH;Unigene5790_NAU-YH;Unigene5791_NAU-YH;Unigene5794_NAU-YH;Unigene5800_NAU-YH;Unigene5813_NAU-YH;Unigene5816_NAU-YH;Unige…	K02717+K01115+K01733+K08967+K02136+K00430+K13998+K00695+K03020+K01810+K01051+K01597+K02146+K07748+K01179+K08679+K15634+K00215+K03024+K00052+K00696+K00472+K05275+K00064+K09840+K05577+K01601+K00511+K06126+K00517+K01937+K02133+K01188+K00236+K10717+K01602+K00213+K01568+K00889+K05857+K00454+K00645+K00966+K01885+K12446+K01792+K00999+K00419+K01757+K15227+K00859+K12373+K00423+K13508+K00134+K01834+K01640+…
Biosynthesis of secondary metabolites	3065	CL10011.Contig1_NAU-YH;CL1002.Contig1_NAU-YH;CL1002.Contig2_NAU-YH;CL10060.Contig1_NAU-YH;CL10096.Contig1_NAU-YH;CL1013.Contig1_NAU-YH;CL1013.Contig2_NAU-YH;CL10130.Contig1_NAU-YH;CL10140.Contig1_NAU-YH;CL10140.Contig2_NAU-YH;CL10140.Contig3_NAU-YH;CL10140.Contig4_NAU-YH;CL10148.Contig1_NAU-YH;CL10148.Contig2_NAU-YH;CL10164.Contig1_NAU-YH;CL10178.Contig1_NAU-YH;CL10179.Contig1_NAU-YH;CL10181.Cont…
		ontig2_NAU-YH;CL8877.Contig3_NAU-YH;CL8918.Contig1_NAU-YH;CL8918.Contig2_NAU-YH;CL8918.Contig3_NAU-YH;CL896.Contig1_NAU-YH;CL8975.Contig1_NAU-YH;CL8975.Contig2_NAU-YH;CL900.Contig1_NAU-YH;CL900.Contig2_NAU-YH;CL9003.Contig1_NAU-YH;CL9019.Contig1_NAU-YH;CL9019.Contig2_NAU-YH;CL9046.Contig1_NAU-YH;CL9046.Contig2_NAU-YH;CL9067.Contig1_NAU-YH;CL9067.Contig2_NAU-YH;CL9073.Contig2_NAU-YH;CL9086.Contig1…	K00430+K01810+K01597+K11778+K15634+K00215+K00052+K00064+K08243+K09840+K00511+K06126+K00517+K01188+K00236+K10717+K00213+K01568+K00966+K15397+K01885+K12446+K01792+K01757+K12373+K00134+K13648+K01834+K01640+K01599+K00606+K09828+K00514+K01647+K09838+K01696+K01809+K14759+K00264+K01785+K11517+K08246+K05278+K00475+K08233+K13544+K01784+K00033+K00053+K00218+K01904+K00826+K12447+K00849+K01620+K01803+K05349+…
Plant hormone signal transduction	1701	CL10030.Contig2_NAU-YH;CL10032.Contig1_NAU-YH;CL10032.Contig4_NAU-YH;CL10124.Contig1_NAU-YH;CL10124.Contig2_NAU-YH;CL10129.Contig1_NAU-YH;CL10129.Contig2_NAU-YH;CL10136.Contig2_NAU-YH;CL10136.Contig3_NAU-YH;CL1014.Contig1_NAU-YH;CL10143.Contig1_NAU-YH;CL10143.Contig2_NAU-YH;CL1015.Contig3_NAU-YH;CL10153.Contig1_NAU-YH;CL10153.Contig2_NAU-YH;CL10153.Contig3_NAU-YH;CL10219.Contig1_NAU-YH;CL10233.Co…
		e32396_NAU-YH;Unigene32397_NAU-YH;Unigene32439_NAU-YH;Unigene32484_NAU-YH;Unigene32510_NAU-YH;Unigene32790_NAU-YH;Unigene32937_NAU-YH;Unigene32979_NAU-YH;Unigene33030_NAU-YH;Unigene33045_NAU-YH;Unigene33171_NAU-YH;Unigene3317_NAU-YH;Unigene33245_NAU-YH;Unigene33249_NAU-YH;Unigene33270_NAU-YH;Unigene33439_NAU-YH;Unigene33456_NAU-YH;Unigene33580_NAU-YH;Unigene33582_NAU-YH;Unigene33647_NAU-YH;Unigen…	K14432+K14431+K14510+K13464+K13415+K14485+K14489+K14497+K14486+K14487+K14504+K13422+K14493+K14491+K14494+K14505+K14496+K13946+K14502+K13416+K14492+K13449+K14484+K14512+K14500+K14514+K14501+K14498+K14488+K14517+K14506+K14490+K14508+K14499+K14509+K14503+K14515+K14516+K13463+K14495+K14513
Plant-pathogen interaction	1675	CL10043.Contig1_NAU-YH;CL10068.Contig1_NAU-YH;CL10068.Contig2_NAU-YH;CL10079.Contig1_NAU-YH;CL10087.Contig1_NAU-YH;CL10129.Contig1_NAU-YH;CL10129.Contig2_NAU-YH;CL1014.Contig1_NAU-YH;CL10215.Contig1_NAU-YH;CL10217.Contig1_NAU-YH;CL10224.Contig1_NAU-YH;CL10251.Contig1_NAU-YH;CL10452.Contig1_NAU-YH;CL10461.Contig1_NAU-YH;CL10461.Contig2_NAU-YH;CL10462.Contig1_NAU-YH;CL10462.Contig2_NAU-YH;CL10472.C…
		AU-YH;Unigene37057_NAU-YH;Unigene37061_NAU-YH;Unigene37067_NAU-YH;Unigene37127_NAU-YH;Unigene37178_NAU-YH;Unigene37193_NAU-YH;Unigene3725_NAU-YH;Unigene37298_NAU-YH;Unigene37411_NAU-YH;Unigene37559_NAU-YH;Unigene37633_NAU-YH;Unigene37657_NAU-YH;Unigene3765_NAU-YH;Unigene37695_NAU-YH;Unigene37696_NAU-YH;Unigene37713_NAU-YH;Unigene37736_NAU-YH;Unigene37747_NAU-YH;Unigene37773_NAU-YH;Unigene377_NAU-…	K13430+K13448+K13457+K13420+K13464+K13456+K13460+K13459+K13422+K13414+K05391+K02358+K13429+K04371+K13412+K13473+K13425+K13424+K13417+K13416+K13449+K04079+K14512+K02183+K13423+K13428+K13462+K13426+K13447+K12795+K09487+K13413+K13463+K13458+K00864+K04368+K13427
RNA transport	1348	CL10020.Contig1_NAU-YH;CL10034.Contig1_NAU-YH;CL10034.Contig3_NAU-YH;CL10042.Contig1_NAU-YH;CL10076.Contig1_NAU-YH;CL10084.Contig1_NAU-YH;CL10084.Contig2_NAU-YH;CL10103.Contig1_NAU-YH;CL10103.Contig2_NAU-YH;CL10103.Contig3_NAU-YH;CL10103.Contig4_NAU-YH;CL10182.Contig1_NAU-YH;CL102.Contig2_NAU-YH;CL102.Contig3_NAU-YH;CL10216.Contig1_NAU-YH;CL10216.Contig3_NAU-YH;CL10237.Contig1_NAU-YH;CL10237.Cont…	K00784+K02516+K13126+K03262+K14304+K03539+K03243+K14306+K03254+K03237+K14297+K09291+K14325+K03257+K03251+K13114+K14293+K03680+K03242+K03249+K13171+K03239+K03259+K14308+K13130+K14321+K03236+K12880+K07562+K14319+K12877+K13025+K03113+K14309+K14317+K03250+K00974+K03231+K14525+K07936+K12812+K14327+K03247+K12882+K14312+K14314+K03240+K03260+K14328+K14290+K12876+K03245+K13175+K12878+K14004+K13176+K14318+…
Spliceosome	1097	CL10003.Contig1_NAU-YH;CL10003.Contig2_NAU-YH;CL10003.Contig3_NAU-YH;CL10003.Contig4_NAU-YH;CL1008.Contig1_NAU-YH;CL10082.Contig1_NAU-YH;CL10155.Contig1_NAU-YH;CL10203.Contig1_NAU-YH;CL10203.Contig2_NAU-YH;CL10211.Contig3_NAU-YH;CL10211.Contig4_NAU-YH;CL10212.Contig1_NAU-YH;CL10212.Contig2_NAU-YH;CL10432.Contig2_NAU-YH;CL10432.Contig4_NAU-YH;CL10521.Contig1_NAU-YH;CL10570.Contig1_NAU-YH;CL10570.C…	K12811+K11984+K12890+K12815+K12625+K03283+K12886+K12862+K12741+K12896+K11086+K12831+K12662+K12821+K12845+K12843+K12900+K12832+K11092+K12623+K12820+K12849+K12858+K12837+K12816+K12891+K11093+K12621+K12823+K12847+K12825+K12880+K12850+K12826+K10599+K12857+K12897+K12852+K12877+K13025+K12846+K12856+K12829+K12855+K12869+K11099+K12812+K12882+K12839+K12622+K11088+K11095+K12836+K12872+K12842+K12876+K12867+…
Endocytosis	932	CL10000.Contig1_NAU-YH;CL10000.Contig2_NAU-YH;CL1005.Contig1_NAU-YH;CL10064.Contig1_NAU-YH;CL1008.Contig2_NAU-YH;CL10112.Contig2_NAU-YH;CL10141.Contig1_NAU-YH;CL10141.Contig2_NAU-YH;CL10184.Contig1_NAU-YH;CL10184.Contig2_NAU-YH;CL10211.Contig3_NAU-YH;CL10211.Contig4_NAU-YH;CL10240.Contig1_NAU-YH;CL10240.Contig2_NAU-YH;CL10260.Contig1_NAU-YH;CL10272.Contig2_NAU-YH;CL10286.Contig1_NAU-YH;CL1043.Con…	K01115+K12493+K12196+K03283+K00889+K07897+K11247+K12200+K12194+K01528+K12192+K12193+K12486+K12188+K12489+K11866+K11827+K12471+K12199+K12197+K11826+K04646+K12195+K07887+K12190+K10591+K12198+K12183+K12184+K12492+K15053+K11824+K12479+K12189+K07888+K07904+K12185+K12191
Glycerophospholipid metabolism	878	CL10000.Contig1_NAU-YH;CL10000.Contig2_NAU-YH;CL1005.Contig1_NAU-YH;CL10064.Contig1_NAU-YH;CL1008.Contig2_NAU-YH;CL10184.Contig1_NAU-YH;CL10184.Contig2_NAU-YH;CL10240.Contig1_NAU-YH;CL10240.Contig2_NAU-YH;CL10260.Contig1_NAU-YH;CL10272.Contig2_NAU-YH;CL10351.Contig1_NAU-YH;CL10351.Contig2_NAU-YH;CL1036.Contig1_NAU-YH;CL1036.Contig2_NAU-YH;CL10402.Contig1_NAU-YH;CL10402.Contig2_NAU-YH;CL10475.Cont…	K01115+K00999+K13508+K13513+K00655+K13523+K00995+K05929+K13510+K01126+K15728+K01613+K01114+K06129+K01058+K14156+K00993+K13535+K01517+K08730+K13506+K00630+K06130+K13511+K00901+K00981+K00967+K13519+K00968+K14674+K08744+K00006+K01047+K00894+K00111
Protein processing in endoplasmic reticulum	856	CL10008.Contig1_NAU-YH;CL10013.Contig1_NAU-YH;CL10032.Contig1_NAU-YH;CL10032.Contig4_NAU-YH;CL10108.Contig1_NAU-YH;CL10108.Contig2_NAU-YH;CL10109.Contig1_NAU-YH;CL10141.Contig1_NAU-YH;CL10141.Contig2_NAU-YH;CL10189.Contig1_NAU-YH;CL10189.Contig2_NAU-YH;CL10211.Contig3_NAU-YH;CL10211.Contig4_NAU-YH;CL10237.Contig1_NAU-YH;CL10237.Contig2_NAU-YH;CL10237.Contig3_NAU-YH;CL10318.Contig1_NAU-YH;CL10346.…	K03094+K14007+K14005+K09561+K09580+K09584+K13525+K10575+K03283+K03237+K13993+K03347+K14016+K12275+K10666+K04523+K09540+K06689+K10839+K08852+K09503+K09562+K04554+K07151+K04079+K09517+K10601+K09486+K10661+K12667+K14006+K09518+K10082+K09523+K12669+K01230+K10956+K08054+K07342+K08288+K10597+K14018+K13989+K14003+K09487+K14009+K08653+K10578+K11863+K09481+K08057+K10636+K14001+K14004+K07953+K11718+K14012+…
Ribosome	831	CL10089.Contig1_NAU-YH;CL10089.Contig2_NAU-YH;CL10089.Contig3_NAU-YH;CL10089.Contig4_NAU-YH;CL10125.Contig1_NAU-YH;CL10125.Contig2_NAU-YH;CL10147.Contig1_NAU-YH;CL10147.Contig2_NAU-YH;CL10328.Contig1_NAU-YH;CL10328.Contig2_NAU-YH;CL10410.Contig1_NAU-YH;CL10595.Contig1_NAU-YH;CL10595.Contig2_NAU-YH;CL10620.Contig1_NAU-YH;CL10620.Contig2_NAU-YH;CL10709.Contig1_NAU-YH;CL10709.Contig2_NAU-YH;CL10822.…	K02868+K02965+K02968+K02901+K02919+K02925+K02974+K02908+K02910+K02879+K02903+K02978+K02945+K02953+K02881+K02952+K02981+K02888+K02935+K02985+K02882+K02936+K02989+K02866+K02874+K02942+K02905+K02977+K02915+K02900+K02983+K02962+K02928+K02969+K02927+K02880+K02918+K02932+K02938+K02913+K02975+K02886+K02982+K02875+K02934+K02923+K02906+K02943+K02951+K02966+K02930+K02976+K02912+K02963+K02947+K02876+K02920+…
Starch and sucrose metabolism	822	CL10015.Contig1_NAU-YH;CL1002.Contig1_NAU-YH;CL1002.Contig2_NAU-YH;CL1005.Contig2_NAU-YH;CL10104.Contig1_NAU-YH;CL10104.Contig2_NAU-YH;CL10104.Contig3_NAU-YH;CL1011.Contig1_NAU-YH;CL1011.Contig4_NAU-YH;CL10111.Contig1_NAU-YH;CL10111.Contig2_NAU-YH;CL10142.Contig1_NAU-YH;CL10207.Contig1_NAU-YH;CL10207.Contig2_NAU-YH;CL10225.Contig1_NAU-YH;CL10250.Contig1_NAU-YH;CL10260.Contig1_NAU-YH;CL10349.Conti…	K00695+K01810+K01051+K01179+K08679+K00696+K01188+K13648+K01184+K01177+K05349+K00975+K00688+K16055+K00700+K01087+K05350+K15920+K00770+K00844+K00012+K00963+K01193+K01176+K01194+K01213+K00703+K00847+K00705+K01187+K01835
mRNA surveillance pathway	809	CL10046.Contig1_NAU-YH;CL10046.Contig2_NAU-YH;CL10076.Contig1_NAU-YH;CL10395.Contig2_NAU-YH;CL10688.Contig1_NAU-YH;CL10688.Contig2_NAU-YH;CL10697.Contig2_NAU-YH;CL10702.Contig1_NAU-YH;CL10702.Contig2_NAU-YH;CL10703.Contig2_NAU-YH;CL10805.Contig1_NAU-YH;CL10805.Contig2_NAU-YH;CL10805.Contig3_NAU-YH;CL10844.Contig1_NAU-YH;CL10844.Contig2_NAU-YH;CL10844.Contig3_NAU-YH;CL10844.Contig4_NAU-YH;CL1085.C…	K00565+K13126+K14325+K13114+K11584+K11583+K14376+K04354+K13171+K06100+K14405+K14408+K14411+K13917+K03456+K04382+K12877+K15544+K13025+K03265+K15542+K14400+K12812+K14327+K12882+K14404+K14397+K14328+K15541+K14407+K12876+K14409+K06269+K06965+K14396+K12881+K14401+K12875+K14406+K14324+K03267+K14326+K14416+K14294+K14402+K08873+K14399+K14403+K14962+K12883
Ether lipid metabolism	652	CL10000.Contig1_NAU-YH;CL10000.Contig2_NAU-YH;CL1005.Contig1_NAU-YH;CL10064.Contig1_NAU-YH;CL1008.Contig2_NAU-YH;CL10184.Contig1_NAU-YH;CL10184.Contig2_NAU-YH;CL10240.Contig1_NAU-YH;CL10240.Contig2_NAU-YH;CL10260.Contig1_NAU-YH;CL10272.Contig2_NAU-YH;CL10475.Contig1_NAU-YH;CL10475.Contig2_NAU-YH;CL1053.Contig1_NAU-YH;CL1053.Contig2_NAU-YH;CL1053.Contig4_NAU-YH;CL1053.Contig5_NAU-YH;CL1053.Contig6…	K01115+K13510+K01114+K00993+K13519+K14674+K01047
Purine metabolism	640	CL10016.Contig1_NAU-YH;CL10016.Contig2_NAU-YH;CL10138.Contig1_NAU-YH;CL10138.Contig2_NAU-YH;CL10492.Contig1_NAU-YH;CL10492.Contig2_NAU-YH;CL10492.Contig3_NAU-YH;CL10492.Contig4_NAU-YH;CL10547.Contig3_NAU-YH;CL10547.Contig4_NAU-YH;CL10653.Contig1_NAU-YH;CL10653.Contig2_NAU-YH;CL10770.Contig1_NAU-YH;CL10770.Contig2_NAU-YH;CL10829.Contig2_NAU-YH;CL11065.Contig1_NAU-YH;CL11065.Contig2_NAU-YH;CL11095.…	K03020+K03024+K03006+K03021+K03016+K03013+K01509+K03009+K02325+K03019+K03017+K00764+K03018+K01933+K10807+K00106+K03004+K03506+K00942+K02999+K00860+K03025+K00962+K01490+K00873+K03012+K02326+K03027+K01923+K14977+K01517+K03504+K00939+K03787+K00940+K14721+K00856+K02328+K01952+K02320+K11808+K02335+K01427+K03026+K03000+K00759+K01939+K00948+K03046+K00602+K13811+K10808+K13484+K03015+K03008+K01510+K02685+…
Ribosome biogenesis in eukaryotes	617	CL10182.Contig1_NAU-YH;CL10183.Contig1_NAU-YH;CL10183.Contig2_NAU-YH;CL10255.Contig1_NAU-YH;CL10255.Contig2_NAU-YH;CL10255.Contig3_NAU-YH;CL10255.Contig4_NAU-YH;CL10266.Contig1_NAU-YH;CL10347.Contig1_NAU-YH;CL10347.Contig2_NAU-YH;CL10347.Contig3_NAU-YH;CL10471.Contig1_NAU-YH;CL1064.Contig1_NAU-YH;CL1064.Contig2_NAU-YH;CL10777.Contig2_NAU-YH;CL10781.Contig1_NAU-YH;CL10781.Contig2_NAU-YH;CL10823.Co…	K03539+K14545+K14537+K14544+K14565+K03115+K03264+K14521+K12619+K14550+K11131+K12845+K11130+K14554+K14564+K11108+K14558+K14555+K14569+K14572+K14566+K14561+K07562+K14548+K14575+K07179+K14568+K14535+K14559+K14525+K07178+K07936+K14563+K06943+K14574+K14570+K14290+K14571+K03097+K11129+K14538+K14556+K13288+K14546+K14560+K11883+K14539+K14536+K14552+K14549+K11128+K14567+K03537+K14573+K14557+K03538+K14553+…
Pyrimidine metabolism	599	CL10012.Contig1_NAU-YH;CL10012.Contig2_NAU-YH;CL10016.Contig1_NAU-YH;CL10016.Contig2_NAU-YH;CL10138.Contig1_NAU-YH;CL10138.Contig2_NAU-YH;CL10188.Contig1_NAU-YH;CL10188.Contig2_NAU-YH;CL10188.Contig3_NAU-YH;CL10492.Contig1_NAU-YH;CL10492.Contig2_NAU-YH;CL10492.Contig3_NAU-YH;CL10492.Contig4_NAU-YH;CL10547.Contig3_NAU-YH;CL10547.Contig4_NAU-YH;CL10638.Contig1_NAU-YH;CL10638.Contig2_NAU-YH;CL10653.…	K13998+K03020+K03024+K01937+K03006+K03021+K00876+K01240+K03016+K03013+K03009+K02325+K01955+K03019+K03017+K03018+K10807+K03004+K03506+K02999+K03025+K00962+K03012+K02326+K03027+K13421+K00943+K03504+K00857+K00207+K03787+K00940+K14721+K00384+K02328+K00254+K02320+K09903+K02335+K03026+K03000+K03046+K01431+K01956+K10808+K03015+K03008+K01510+K02685+K14641+K03010+K01465+K02684+K01718+K03007+K02324+K01520+…
RNA degradation	584	CL1005.Contig1_NAU-YH;CL1005.Contig2_NAU-YH;CL10076.Contig1_NAU-YH;CL10203.Contig1_NAU-YH;CL10203.Contig2_NAU-YH;CL10211.Contig3_NAU-YH;CL10211.Contig4_NAU-YH;CL10401.Contig1_NAU-YH;CL10474.Contig1_NAU-YH;CL10474.Contig2_NAU-YH;CL1059.Contig1_NAU-YH;CL1059.Contig2_NAU-YH;CL1059.Contig3_NAU-YH;CL1059.Contig4_NAU-YH;CL10686.Contig1_NAU-YH;CL10686.Contig2_NAU-YH;CL10702.Contig1_NAU-YH;CL10702.Contig…	K12616+K13126+K12625+K04043+K12602+K12585+K04077+K12605+K08311+K12619+K12603+K12623+K14442+K03514+K12621+K12591+K12608+K11600+K12614+K00962+K12593+K03679+K12622+K10643+K12613+K12592+K12617+K12606+K12598+K12571+K12589+K01689+K12581+K12600+K12611+K12572+K12620+K12626+K12580+K12604+K03678+K12599+K03681+K01148+K12627+K12586+K12607+K12590+K03654+K07573
Ubiquitin mediated proteolysis	579	CL10008.Contig1_NAU-YH;CL10032.Contig1_NAU-YH;CL10032.Contig4_NAU-YH;CL10120.Contig2_NAU-YH;CL10187.Contig2_NAU-YH;CL10187.Contig3_NAU-YH;CL10189.Contig1_NAU-YH;CL10189.Contig2_NAU-YH;CL10234.Contig1_NAU-YH;CL10234.Contig2_NAU-YH;CL10295.Contig1_NAU-YH;CL10295.Contig2_NAU-YH;CL10295.Contig3_NAU-YH;CL10295.Contig4_NAU-YH;CL10346.Contig1_NAU-YH;CL10346.Contig2_NAU-YH;CL10360.Contig1_NAU-YH;CL10360.…	K03094+K09561+K10590+K10615+K10575+K04506+K10581+K03347+K10609+K10143+K03364+K10588+K10589+K03348+K10684+K03358+K06689+K10592+K10144+K04554+K03350+K10576+K10610+K10140+K10686+K10601+K10606+K10599+K03875+K03355+K06688+K04706+K10597+K03363+K03873+K03872+K10598+K10578+K10579+K10591+K10573+K03178+K10577+K10583+K03869+K03354+K03349+K10688+K04649+K10580+K10685+K03357+K03351+K03352+K03353+K10571+K12456+…
Oxidative phosphorylation	428	CL1001.Contig1_NAU-YH;CL1001.Contig2_NAU-YH;CL1001.Contig3_NAU-YH;CL10094.Contig1_NAU-YH;CL10094.Contig2_NAU-YH;CL10094.Contig3_NAU-YH;CL1017.Contig1_NAU-YH;CL10204.Contig1_NAU-YH;CL10204.Contig2_NAU-YH;CL10204.Contig3_NAU-YH;CL10204.Contig4_NAU-YH;CL10211.Contig2_NAU-YH;CL10357.Contig1_NAU-YH;CL10357.Contig2_NAU-YH;CL1037.Contig1_NAU-YH;CL1037.Contig2_NAU-YH;CL1037.Contig3_NAU-YH;CL10394.Contig1…	K02136+K02146+K05577+K02133+K00236+K00419+K01535+K02112+K02262+K03885+K02261+K00416+K02138+K03938+K01507+K02113+K03878+K03946+K02135+K05575+K02256+K02266+K02147+K00411+K03955+K00413+K02145+K03949+K02265+K03940+K00235+K03963+K02150+K02149+K03879+K05573+K03950+K03880+K02140+K02154+K02144+K02155+K02152+K00412+K00417+K02148+K02153+K03937+K03953+K03942+K02137+K03945+K03943+K03952+K03941+K11353+K03965+…
Phenylpropanoid biosynthesis	423	CL10011.Contig1_NAU-YH;CL10207.Contig1_NAU-YH;CL10207.Contig2_NAU-YH;CL1061.Contig10_NAU-YH;CL1061.Contig12_NAU-YH;CL1061.Contig1_NAU-YH;CL1061.Contig2_NAU-YH;CL1061.Contig4_NAU-YH;CL1061.Contig5_NAU-YH;CL1061.Contig6_NAU-YH;CL1061.Contig7_NAU-YH;CL1061.Contig8_NAU-YH;CL10820.Contig1_NAU-YH;CL10957.Contig1_NAU-YH;CL10963.Contig1_NAU-YH;CL10963.Contig3_NAU-YH;CL1108.Contig1_NAU-YH;CL1108.Contig2_N…	K00430+K01188+K09756+K09757+K01904+K12356+K05349+K13065+K13066+K12355+K09753+K09755+K05350+K00588+K15506+K09754+K10775+K13068+K00083+K00487+K13067+K11188
Amino sugar and nucleotide sugar metabolism	420	CL1002.Contig1_NAU-YH;CL1002.Contig2_NAU-YH;CL10111.Contig1_NAU-YH;CL10111.Contig2_NAU-YH;CL10310.Contig1_NAU-YH;CL10310.Contig2_NAU-YH;CL10320.Contig1_NAU-YH;CL10384.Contig1_NAU-YH;CL10384.Contig2_NAU-YH;CL10384.Contig3_NAU-YH;CL10442.Contig1_NAU-YH;CL10442.Contig2_NAU-YH;CL10542.Contig1_NAU-YH;CL10639.Contig1_NAU-YH;CL10639.Contig2_NAU-YH;CL10639.Contig3_NAU-YH;CL10641.Contig1_NAU-YH;CL10641.Co…	K01810+K08679+K00966+K12446+K12373+K13648+K02377+K01809+K01784+K12447+K00849+K10046+K01183+K00975+K00965+K15920+K00770+K00326+K00844+K00012+K00963+K12451+K12450+K12449+K00820+K01209+K06118+K00972+K01711+K00847+K01840+K00621+K12448+K01836+K05305+K01835+K01097
Glycolysis / Gluconeogenesis	365	CL1002.Contig1_NAU-YH;CL1002.Contig2_NAU-YH;CL1013.Contig1_NAU-YH;CL1013.Contig2_NAU-YH;CL10280.Contig1_NAU-YH;CL10280.Contig2_NAU-YH;CL10333.Contig1_NAU-YH;CL10333.Contig2_NAU-YH;CL10403.Contig1_NAU-YH;CL10403.Contig2_NAU-YH;CL10445.Contig1_NAU-YH;CL10445.Contig2_NAU-YH;CL10445.Contig3_NAU-YH;CL10675.Contig1_NAU-YH;CL10834.Contig2_NAU-YH;CL11049.Contig1_NAU-YH;CL11049.Contig2_NAU-YH;CL11049.Cont…	K01810+K15634+K01568+K01792+K00134+K01834+K01785+K01803+K00001+K00121+K00162+K00873+K03841+K00382+K01610+K00844+K01623+K00002+K00850+K01689+K00128+K00016+K00627+K00927+K00161+K01895+K15633+K14085+K01835+K00131
Pentose and glucuronate interconversions	365	CL1005.Contig2_NAU-YH;CL1011.Contig1_NAU-YH;CL1011.Contig4_NAU-YH;CL10250.Contig1_NAU-YH;CL10260.Contig1_NAU-YH;CL10349.Contig1_NAU-YH;CL10527.Contig1_NAU-YH;CL10870.Contig1_NAU-YH;CL10870.Contig2_NAU-YH;CL11158.Contig1_NAU-YH;CL11178.Contig1_NAU-YH;CL11178.Contig2_NAU-YH;CL11305.Contig1_NAU-YH;CL11395.Contig1_NAU-YH;CL11682.Contig1_NAU-YH;CL11732.Contig1_NAU-YH;CL11769.Contig1_NAU-YH;CL11769.Con…	K01051+K01184+K01728+K01783+K00012+K00011+K00963+K00128+K01213+K00854+K00065+K00875+K01805
ABC transporters	327	CL10126.Contig1_NAU-YH;CL10272.Contig2_NAU-YH;CL10340.Contig1_NAU-YH;CL10365.Contig1_NAU-YH;CL10478.Contig1_NAU-YH;CL105.Contig1_NAU-YH;CL105.Contig2_NAU-YH;CL10580.Contig2_NAU-YH;CL10654.Contig2_NAU-YH;CL10817.Contig1_NAU-YH;CL10817.Contig2_NAU-YH;CL10876.Contig1_NAU-YH;CL10876.Contig2_NAU-YH;CL1090.Contig1_NAU-YH;CL1090.Contig2_NAU-YH;CL1090.Contig3_NAU-YH;CL10923.Contig1_NAU-YH;CL11215.Contig1…	K05658+K05666+K05663+K05681+K05641+K05643+K05677+K05656+K15628+K05657
Phagosome	322	CL10094.Contig1_NAU-YH;CL10094.Contig2_NAU-YH;CL10094.Contig3_NAU-YH;CL1043.Contig1_NAU-YH;CL1043.Contig2_NAU-YH;CL1043.Contig3_NAU-YH;CL1043.Contig4_NAU-YH;CL1043.Contig5_NAU-YH;CL10431.Contig1_NAU-YH;CL10500.Contig1_NAU-YH;CL10500.Contig2_NAU-YH;CL10790.Contig1_NAU-YH;CL10790.Contig2_NAU-YH;CL11023.Contig1_NAU-YH;CL11478.Contig1_NAU-YH;CL11478.Contig2_NAU-YH;CL11548.Contig1_NAU-YH;CL11548.Conti…	K02146+K07897+K07374+K00921+K08488+K04392+K08517+K00914+K01365+K05692+K10956+K08054+K02147+K07342+K02145+K07375+K08492+K02150+K02149+K07887+K09481+K02154+K08057+K02144+K02155+K02152+K02148+K02153+K07888+K03661+K02151
Homologous recombination	312	CL10223.Contig1_NAU-YH;CL10369.Contig1_NAU-YH;CL10369.Contig2_NAU-YH;CL10411.Contig1_NAU-YH;CL10411.Contig2_NAU-YH;CL10479.Contig1_NAU-YH;CL10714.Contig1_NAU-YH;CL10729.Contig1_NAU-YH;CL10862.Contig2_NAU-YH;CL10997.Contig1_NAU-YH;CL11410.Contig1_NAU-YH;CL122.Contig1_NAU-YH;CL122.Contig2_NAU-YH;CL122.Contig3_NAU-YH;CL122.Contig4_NAU-YH;CL12441.Contig1_NAU-YH;CL12441.Contig2_NAU-YH;CL1256.Contig1_N…	K03553+K10739+K07466+K10901+K03655+K03165+K03504+K10875+K10881+K10871+K02328+K08775+K10866+K08991+K03111+K02335+K10879+K04482+K10880+K10882+K10869+K10867+K10865+K02327+K03505+K10870+K10740
Circadian rhythm - plant	305	CL10242.Contig1_NAU-YH;CL10242.Contig2_NAU-YH;CL10242.Contig3_NAU-YH;CL10242.Contig4_NAU-YH;CL10242.Contig5_NAU-YH;CL10460.Contig1_NAU-YH;CL10471.Contig1_NAU-YH;CL10509.Contig1_NAU-YH;CL10509.Contig2_NAU-YH;CL10545.Contig1_NAU-YH;CL10760.Contig1_NAU-YH;CL10760.Contig2_NAU-YH;CL10972.Contig1_NAU-YH;CL10972.Contig2_NAU-YH;CL10972.Contig3_NAU-YH;CL1099.Contig1_NAU-YH;CL1099.Contig2_NAU-YH;CL1099.Con…	K12121+K12122+K12117+K12115+K03115+K12132+K12133+K12116+K12128+K12129+K12127+K12126+K12119+K12135+K12130+K12134+K00660+K12131+K12125+K12120+K03097+K12123+K12124+K12118
RNA polymerase	301	CL10016.Contig1_NAU-YH;CL10016.Contig2_NAU-YH;CL10138.Contig1_NAU-YH;CL10138.Contig2_NAU-YH;CL10492.Contig1_NAU-YH;CL10492.Contig2_NAU-YH;CL10492.Contig3_NAU-YH;CL10492.Contig4_NAU-YH;CL10547.Contig3_NAU-YH;CL10547.Contig4_NAU-YH;CL10653.Contig1_NAU-YH;CL10653.Contig2_NAU-YH;CL10770.Contig1_NAU-YH;CL10770.Contig2_NAU-YH;CL10829.Contig2_NAU-YH;CL11095.Contig1_NAU-YH;CL11095.Contig2_NAU-YH;CL11212.…	K03020+K03024+K03006+K03021+K03016+K03013+K03009+K03019+K03017+K03018+K03004+K02999+K03025+K03012+K03027+K14721+K03026+K03000+K03046+K03015+K03008+K03010+K03007+K03043+K03014+K03022+K03011+K03023+K03002+K03040+K03005
Nucleotide excision repair	298	CL10056.Contig1_NAU-YH;CL10263.Contig1_NAU-YH;CL10360.Contig1_NAU-YH;CL10360.Contig2_NAU-YH;CL10369.Contig1_NAU-YH;CL10369.Contig2_NAU-YH;CL10411.Contig1_NAU-YH;CL10411.Contig2_NAU-YH;CL10842.Contig1_NAU-YH;CL10862.Contig2_NAU-YH;CL1091.Contig1_NAU-YH;CL1091.Contig2_NAU-YH;CL10995.Contig2_NAU-YH;CL11019.Contig1_NAU-YH;CL11019.Contig2_NAU-YH;CL11223.Contig1_NAU-YH;CL11223.Contig2_NAU-YH;CL11223.Co…	K10756+K03144+K10609+K10739+K07466+K10839+K10841+K02325+K10610+K10140+K03506+K10838+K10848+K10755+K02326+K02202+K03504+K10754+K02328+K04802+K10846+K02335+K10843+K03143+K10747+K03142+K02324+K10849+K10845+K06634+K03868+K03141+K10844+K10570+K10842+K02327+K03505+K10740+K03657
Phosphatidylinositol signaling system	282	CL10286.Contig1_NAU-YH;CL10299.Contig1_NAU-YH;CL10299.Contig2_NAU-YH;CL10299.Contig3_NAU-YH;CL10351.Contig1_NAU-YH;CL10351.Contig2_NAU-YH;CL1036.Contig1_NAU-YH;CL1036.Contig2_NAU-YH;CL10471.Contig1_NAU-YH;CL10500.Contig1_NAU-YH;CL10500.Contig2_NAU-YH;CL10736.Contig1_NAU-YH;CL10736.Contig2_NAU-YH;CL10966.Contig1_NAU-YH;CL10966.Contig2_NAU-YH;CL10966.Contig3_NAU-YH;CL11029.Contig1_NAU-YH;CL11029.Co…	K00889+K05857+K00999+K00921+K00888+K00914+K02183+K15422+K10047+K00915+K00901+K01099+K00981+K01110+K00913+K01092+K10572
Pyruvate metabolism	271	CL11206.Contig1_NAU-YH;CL11206.Contig2_NAU-YH;CL11458.Contig1_NAU-YH;CL11458.Contig2_NAU-YH;CL11588.Contig1_NAU-YH;CL1230.Contig2_NAU-YH;CL12349.Contig1_NAU-YH;CL12592.Contig1_NAU-YH;CL12592.Contig2_NAU-YH;CL12701.Contig1_NAU-YH;CL12701.Contig2_NAU-YH;CL12915.Contig2_NAU-YH;CL13010.Contig1_NAU-YH;CL13010.Contig2_NAU-YH;CL1302.Contig1_NAU-YH;CL1302.Contig2_NAU-YH;CL1312.Contig1_NAU-YH;CL13177.Cont…	K01961+K02160+K01962+K00626+K01069+K00102+K00162+K00873+K01595+K00382+K01610+K00011+K00051+K01649+K00128+K00029+K00016+K00627+K11262+K00026+K01759+K00161+K01895+K00025+K01006+K14085+K00028+K01963+K01512
Cysteine and methionine metabolism	260	CL10006.Contig1_NAU-YH;CL10006.Contig2_NAU-YH;CL10477.Contig2_NAU-YH;CL10535.Contig2_NAU-YH;CL10889.Contig2_NAU-YH;CL10950.Contig1_NAU-YH;CL10950.Contig2_NAU-YH;CL11431.Contig1_NAU-YH;CL11800.Contig1_NAU-YH;CL11800.Contig2_NAU-YH;CL12510.Contig1_NAU-YH;CL12510.Contig2_NAU-YH;CL12741.Contig1_NAU-YH;CL12741.Contig2_NAU-YH;CL12831.Contig1_NAU-YH;CL12831.Contig2_NAU-YH;CL13147.Contig2_NAU-YH;CL1374.C…	K08967+K01738+K00558+K00797+K00640+K00549+K00815+K12524+K00789+K16054+K00133+K14454+K01244+K01251+K01611+K00811+K00928+K05933+K00016+K01011+K01739+K00547+K13034+K00899+K01762+K01761+K01760+K08963+K14455
Peroxisome	257	CL10448.Contig1_NAU-YH;CL10448.Contig2_NAU-YH;CL10685.Contig1_NAU-YH;CL10685.Contig2_NAU-YH;CL10685.Contig3_NAU-YH;CL11151.Contig1_NAU-YH;CL11151.Contig2_NAU-YH;CL11155.Contig1_NAU-YH;CL11305.Contig1_NAU-YH;CL11305.Contig2_NAU-YH;CL11575.Contig1_NAU-YH;CL11575.Contig2_NAU-YH;CL11872.Contig2_NAU-YH;CL11885.Contig1_NAU-YH;CL11885.Contig2_NAU-YH;CL11885.Contig3_NAU-YH;CL1196.Contig1_NAU-YH;CL1196.Co…	K01640+K11517+K00869+K12663+K04565+K01897+K13337+K13354+K00106+K00232+K13348+K13347+K13237+K04564+K00031+K13341+K07513+K03781+K13343+K03426+K13339+K06664+K13338+K05677+K13336+K13335+K13356+K13346+K11187+K11147+K13345+K15628+K01578+K13342+K12261+K00830+K00306
Inositol phosphate metabolism	253	CL10286.Contig1_NAU-YH;CL10299.Contig1_NAU-YH;CL10299.Contig2_NAU-YH;CL10299.Contig3_NAU-YH;CL10351.Contig1_NAU-YH;CL10351.Contig2_NAU-YH;CL1036.Contig1_NAU-YH;CL1036.Contig2_NAU-YH;CL10471.Contig1_NAU-YH;CL10500.Contig1_NAU-YH;CL10500.Contig2_NAU-YH;CL10736.Contig1_NAU-YH;CL10736.Contig2_NAU-YH;CL10966.Contig1_NAU-YH;CL10966.Contig2_NAU-YH;CL10966.Contig3_NAU-YH;CL11029.Contig1_NAU-YH;CL11029.Co…	K00889+K05857+K00999+K00921+K00888+K01803+K00914+K15422+K10047+K01114+K00915+K01858+K03103+K01099+K01110+K00913+K01092+K00010+K10572+K00469+K00140
Arginine and proline metabolism	241	CL10144.Contig1_NAU-YH;CL10144.Contig2_NAU-YH;CL10163.Contig1_NAU-YH;CL10163.Contig2_NAU-YH;CL10889.Contig2_NAU-YH;CL10965.Contig1_NAU-YH;CL11152.Contig1_NAU-YH;CL11609.Contig1_NAU-YH;CL11609.Contig2_NAU-YH;CL11696.Contig1_NAU-YH;CL11979.Contig2_NAU-YH;CL1204.Contig1_NAU-YH;CL1204.Contig2_NAU-YH;CL1204.Contig3_NAU-YH;CL12175.Contig1_NAU-YH;CL12175.Contig2_NAU-YH;CL12175.Contig3_NAU-YH;CL12386.Con…	K00472+K00797+K00294+K00262+K14329+K12657+K01476+K00930+K00620+K00261+K14454+K00286+K01611+K00811+K12251+K00128+K01427+K01915+K14677+K00318+K01259+K00818+K00819+K01583+K10536+K00145+K14682+K13427+K01755+K14085+K01940+K00611+K01438+K14455
Aminoacyl-tRNA biosynthesis	236	CL1006.Contig1_NAU-YH;CL1032.Contig1_NAU-YH;CL1032.Contig2_NAU-YH;CL1032.Contig3_NAU-YH;CL1032.Contig4_NAU-YH;CL10375.Contig1_NAU-YH;CL10375.Contig2_NAU-YH;CL10483.Contig1_NAU-YH;CL10483.Contig2_NAU-YH;CL10483.Contig3_NAU-YH;CL10483.Contig4_NAU-YH;CL10849.Contig1_NAU-YH;CL10849.Contig2_NAU-YH;CL10849.Contig3_NAU-YH;CL1086.Contig1_NAU-YH;CL1086.Contig2_NAU-YH;CL1086.Contig3_NAU-YH;CL1086.Contig4_N…	K01866+K01885+K01893+K04567+K01874+K02433+K01880+K01881+K01873+K01883+K01870+K01875+K01869+K01872+K01868+K02435+K14164+K01887+K01867+K01889+K01876+K00604+K01892+K02434+K01886+K01890
DNA replication	228	CL10056.Contig1_NAU-YH;CL10075.Contig1_NAU-YH;CL10075.Contig2_NAU-YH;CL10369.Contig1_NAU-YH;CL10369.Contig2_NAU-YH;CL10411.Contig1_NAU-YH;CL10411.Contig2_NAU-YH;CL10603.Contig1_NAU-YH;CL10731.Contig1_NAU-YH;CL10731.Contig2_NAU-YH;CL10862.Contig2_NAU-YH;CL11224.Contig1_NAU-YH;CL11410.Contig1_NAU-YH;CL12065.Contig1_NAU-YH;CL1256.Contig1_NAU-YH;CL1256.Contig2_NAU-YH;CL1317.Contig1_NAU-YH;CL1317.Cont…	K10756+K02210+K10739+K07466+K02541+K02325+K03506+K10755+K02326+K10744+K03504+K02540+K10754+K02542+K02328+K02320+K04802+K03111+K02335+K10743+K10747+K04799+K02685+K02684+K10742+K10745+K02209+K02324+K02212+K02321+K02327+K03505+K10740
Stilbenoid, diarylheptanoid and gingerol biosynthesis	221	CL10181.Contig1_NAU-YH;CL10181.Contig2_NAU-YH;CL10222.Contig1_NAU-YH;CL10222.Contig2_NAU-YH;CL10549.Contig1_NAU-YH;CL11357.Contig1_NAU-YH;CL11609.Contig2_NAU-YH;CL1204.Contig2_NAU-YH;CL1204.Contig3_NAU-YH;CL1210.Contig1_NAU-YH;CL1210.Contig2_NAU-YH;CL12261.Contig1_NAU-YH;CL12261.Contig2_NAU-YH;CL1261.Contig1_NAU-YH;CL1261.Contig2_NAU-YH;CL12768.Contig1_NAU-YH;CL12807.Contig1_NAU-YH;CL12855.Contig…	K00517+K13065+K16040+K00588+K09754+K00487
Carotenoid biosynthesis	210	CL10164.Contig1_NAU-YH;CL10579.Contig1_NAU-YH;CL10617.Contig1_NAU-YH;CL11484.Contig1_NAU-YH;CL11484.Contig2_NAU-YH;CL11497.Contig1_NAU-YH;CL11654.Contig1_NAU-YH;CL11654.Contig2_NAU-YH;CL11796.Contig1_NAU-YH;CL11926.Contig1_NAU-YH;CL12090.Contig1_NAU-YH;CL12136.Contig1_NAU-YH;CL12136.Contig2_NAU-YH;CL12216.Contig1_NAU-YH;CL12222.Contig1_NAU-YH;CL12933.Contig1_NAU-YH;CL13263.Contig1_NAU-YH;CL13263.…	K09840+K00514+K09838+K02293+K09842+K09843+K06444+K09841+K02291+K15747+K09835+K15746+K15748+K06443+K09837+K15744+K09839
Phenylalanine metabolism	210	CL10011.Contig1_NAU-YH;CL10820.Contig1_NAU-YH;CL10957.Contig1_NAU-YH;CL11197.Contig1_NAU-YH;CL11337.Contig1_NAU-YH;CL11808.Contig1_NAU-YH;CL11808.Contig2_NAU-YH;CL11872.Contig1_NAU-YH;CL11872.Contig2_NAU-YH;CL11905.Contig1_NAU-YH;CL12510.Contig1_NAU-YH;CL12510.Contig2_NAU-YH;CL12741.Contig1_NAU-YH;CL12741.Contig2_NAU-YH;CL13387.Contig1_NAU-YH;CL13387.Contig2_NAU-YH;CL1396.Contig1_NAU-YH;CL1396.Co…	K00430+K01904+K15849+K00815+K14454+K00588+K10775+K00276+K00811+K00487+K00457+K07253+K00817+K00074+K11188+K14455
Mismatch repair	209	CL10056.Contig1_NAU-YH;CL10369.Contig1_NAU-YH;CL10369.Contig2_NAU-YH;CL10411.Contig1_NAU-YH;CL10411.Contig2_NAU-YH;CL10728.Contig2_NAU-YH;CL10862.Contig2_NAU-YH;CL11308.Contig1_NAU-YH;CL11308.Contig2_NAU-YH;CL11308.Contig3_NAU-YH;CL11410.Contig1_NAU-YH;CL1256.Contig1_NAU-YH;CL1256.Contig2_NAU-YH;CL1317.Contig1_NAU-YH;CL1317.Contig2_NAU-YH;CL1317.Contig3_NAU-YH;CL1317.Contig4_NAU-YH;CL13617.Contig…	K10756+K10739+K07466+K08737+K10746+K10755+K03504+K10754+K02328+K04802+K03111+K10858+K10747+K08734+K08739+K08735+K07456+K02327+K03505+K08736+K10740+K03657
Glycine, serine and threonine metabolism	202	CL10002.Contig1_NAU-YH;CL10002.Contig2_NAU-YH;CL10002.Contig3_NAU-YH;CL10002.Contig4_NAU-YH;CL10002.Contig5_NAU-YH;CL10091.Contig1_NAU-YH;CL10091.Contig2_NAU-YH;CL1013.Contig1_NAU-YH;CL1013.Contig2_NAU-YH;CL10445.Contig1_NAU-YH;CL10445.Contig2_NAU-YH;CL10445.Contig3_NAU-YH;CL10622.Contig1_NAU-YH;CL10622.Contig2_NAU-YH;CL11024.Contig1_NAU-YH;CL11024.Contig2_NAU-YH;CL11737.Contig1_NAU-YH;CL11737.Co…	K01733+K00130+K15634+K01834+K01696+K01620+K00058+K00600+K12524+K15919+K12235+K00382+K01695+K00133+K00827+K15893+K00276+K00872+K01754+K00928+K15918+K06001+K00831+K15633+K00605+K14272+K01079+K00281+K14085+K00830+K00306
Carbon fixation in photosynthetic organisms	201	CL1017.Contig2_NAU-YH;CL10276.Contig1_NAU-YH;CL11049.Contig1_NAU-YH;CL11049.Contig2_NAU-YH;CL11049.Contig3_NAU-YH;CL11907.Contig1_NAU-YH;CL11907.Contig2_NAU-YH;CL12984.Contig1_NAU-YH;CL12984.Contig2_NAU-YH;CL1312.Contig1_NAU-YH;CL13177.Contig1_NAU-YH;CL13177.Contig2_NAU-YH;CL13177.Contig3_NAU-YH;CL13193.Contig1_NAU-YH;CL1321.Contig1_NAU-YH;CL1321.Contig2_NAU-YH;CL1321.Contig3_NAU-YH;CL13345.Conti…	K01601+K01602+K01803+K00814+K01783+K00873+K01595+K03841+K01610+K01807+K14454+K01623+K00051+K00615+K00029+K05298+K00026+K00927+K00025+K00855+K14272+K01006+K00028+K01100+K14455
Regulation of autophagy	201	CL10032.Contig1_NAU-YH;CL10032.Contig4_NAU-YH;CL10120.Contig2_NAU-YH;CL11183.Contig1_NAU-YH;CL11374.Contig1_NAU-YH;CL11374.Contig2_NAU-YH;CL11548.Contig1_NAU-YH;CL11548.Contig2_NAU-YH;CL11548.Contig3_NAU-YH;CL11587.Contig1_NAU-YH;CL11587.Contig2_NAU-YH;CL11651.Contig1_NAU-YH;CL11651.Contig3_NAU-YH;CL1211.Contig1_NAU-YH;CL12792.Contig1_NAU-YH;CL12851.Contig1_NAU-YH;CL13417.Contig1_NAU-YH;CL13417.C…	K08332+K07198+K00914+K08269+K08343+K08333+K08336+K08342+K08334+K08341+K08337+K08339
Glutathione metabolism	198	CL10826.Contig1_NAU-YH;CL10826.Contig2_NAU-YH;CL10889.Contig2_NAU-YH;CL11254.Contig1_NAU-YH;CL11254.Contig2_NAU-YH;CL11254.Contig3_NAU-YH;CL1126.Contig1_NAU-YH;CL1126.Contig2_NAU-YH;CL11539.Contig1_NAU-YH;CL11539.Contig2_NAU-YH;CL11991.Contig1_NAU-YH;CL11991.Contig2_NAU-YH;CL12375.Contig1_NAU-YH;CL12375.Contig2_NAU-YH;CL13217.Contig1_NAU-YH;CL13217.Contig2_NAU-YH;CL13301.Contig1_NAU-YH;CL13301.Co…	K00033+K00797+K01255+K00799+K10807+K00434+K00036+K00432+K00031+K01920+K00383+K01919+K00681+K10808+K01256+K01469
Galactose metabolism	197	CL10440.Contig1_NAU-YH;CL10644.Contig1_NAU-YH;CL10644.Contig2_NAU-YH;CL10819.Contig1_NAU-YH;CL11005.Contig1_NAU-YH;CL11005.Contig2_NAU-YH;CL12031.Contig1_NAU-YH;CL12031.Contig2_NAU-YH;CL12514.Contig1_NAU-YH;CL12919.Contig1_NAU-YH;CL13648.Contig1_NAU-YH;CL13648.Contig2_NAU-YH;CL13856.Contig1_NAU-YH;CL1514.Contig10_NAU-YH;CL1514.Contig1_NAU-YH;CL1514.Contig2_NAU-YH;CL1514.Contig3_NAU-YH;CL1514.Cont…	K06617+K12309+K01190+K01784+K00849+K00965+K00844+K00011+K00963+K01684+K01193+K00850+K07407+K01187+K01835
Flavonoid biosynthesis	196	CL10148.Contig2_NAU-YH;CL10753.Contig1_NAU-YH;CL10753.Contig2_NAU-YH;CL11609.Contig2_NAU-YH;CL1204.Contig2_NAU-YH;CL1204.Contig3_NAU-YH;CL12532.Contig1_NAU-YH;CL12532.Contig2_NAU-YH;CL12597.Contig1_NAU-YH;CL12789.Contig1_NAU-YH;CL12789.Contig2_NAU-YH;CL12905.Contig1_NAU-YH;CL12905.Contig2_NAU-YH;CL12924.Contig1_NAU-YH;CL12972.Contig2_NAU-YH;CL13110.Contig1_NAU-YH;CL13110.Contig2_NAU-YH;CL13259.Co…	K08243+K05278+K00475+K13065+K05277+K13081+K01859+K13083+K00660+K13082+K08695+K00588+K05280+K09754+K00487
Limonene and pinene degradation	187	CL10181.Contig1_NAU-YH;CL10181.Contig2_NAU-YH;CL10222.Contig1_NAU-YH;CL10222.Contig2_NAU-YH;CL10549.Contig1_NAU-YH;CL11357.Contig1_NAU-YH;CL12261.Contig1_NAU-YH;CL12261.Contig2_NAU-YH;CL1261.Contig1_NAU-YH;CL1261.Contig2_NAU-YH;CL12768.Contig1_NAU-YH;CL12807.Contig1_NAU-YH;CL12855.Contig1_NAU-YH;CL12924.Contig1_NAU-YH;CL12924.Contig2_NAU-YH;CL12924.Contig3_NAU-YH;CL13110.Contig1_NAU-YH;CL13110.Co…	K00517+K00120+K01076+K00128
Fructose and mannose metabolism	186	CL1031.Contig1_NAU-YH;CL1031.Contig2_NAU-YH;CL10310.Contig1_NAU-YH;CL10310.Contig2_NAU-YH;CL10359.Contig1_NAU-YH;CL10359.Contig2_NAU-YH;CL10639.Contig1_NAU-YH;CL10639.Contig2_NAU-YH;CL10639.Contig3_NAU-YH;CL10641.Contig1_NAU-YH;CL10641.Contig2_NAU-YH;CL10887.Contig1_NAU-YH;CL11049.Contig1_NAU-YH;CL11049.Contig2_NAU-YH;CL11049.Contig3_NAU-YH;CL13193.Contig1_NAU-YH;CL1321.Contig1_NAU-YH;CL1321.Cont…	K00895+K00966+K02377+K01809+K00100+K01803+K03841+K00844+K01623+K00011+K00850+K01103+K01711+K00847+K01840+K05305+K01805+K00008
Base excision repair	186	CL10429.Contig1_NAU-YH;CL10429.Contig2_NAU-YH;CL10834.Contig1_NAU-YH;CL10834.Contig2_NAU-YH;CL11224.Contig1_NAU-YH;CL12065.Contig1_NAU-YH;CL12378.Contig1_NAU-YH;CL12378.Contig3_NAU-YH;CL12624.Contig1_NAU-YH;CL12624.Contig2_NAU-YH;CL13100.Contig1_NAU-YH;CL13100.Contig2_NAU-YH;CL13176.Contig1_NAU-YH;CL13285.Contig1_NAU-YH;CL13836.Contig1_NAU-YH;CL13836.Contig2_NAU-YH;CL13836.Contig3_NAU-YH;CL13879.…	K01246+K10772+K02325+K03506+K10563+K10773+K10802+K02326+K03504+K10801+K02328+K10569+K04802+K02335+K10747+K01247+K04799+K10798+K01142+K03512+K03660+K02324+K10803+K02327+K03505+K03575+K03648+K03652
Glycosylphosphatidylinositol(GPI)-anchor biosynthesis	181	CL10530.Contig2_NAU-YH;CL10592.Contig1_NAU-YH;CL10592.Contig2_NAU-YH;CL10606.Contig1_NAU-YH;CL10903.Contig1_NAU-YH;CL10903.Contig2_NAU-YH;CL11068.Contig2_NAU-YH;CL11105.Contig1_NAU-YH;CL11207.Contig1_NAU-YH;CL11207.Contig2_NAU-YH;CL11447.Contig1_NAU-YH;CL11628.Contig1_NAU-YH;CL11628.Contig2_NAU-YH;CL11652.Contig1_NAU-YH;CL11652.Contig2_NAU-YH;CL11656.Contig1_NAU-YH;CL11656.Contig2_NAU-YH;CL11962.…	K05283+K05290+K03857+K05287+K05310+K07542+K05291+K05285+K05289+K09658+K03434+K03860+K03858+K03859+K05293+K05286+K05292+K05284+K05288+K03861+K07541
Glyoxylate and dicarboxylate metabolism	179	CL1017.Contig2_NAU-YH;CL10276.Contig1_NAU-YH;CL1058.Contig1_NAU-YH;CL10685.Contig1_NAU-YH;CL10685.Contig2_NAU-YH;CL10685.Contig3_NAU-YH;CL12283.Contig1_NAU-YH;CL12592.Contig1_NAU-YH;CL12592.Contig2_NAU-YH;CL1302.Contig1_NAU-YH;CL1302.Contig2_NAU-YH;CL13023.Contig1_NAU-YH;CL13023.Contig2_NAU-YH;CL14025.Contig1_NAU-YH;CL145.Contig1_NAU-YH;CL145.Contig2_NAU-YH;CL145.Contig3_NAU-YH;CL145.Contig4_NAU-…	K01601+K01602+K01647+K11517+K00600+K00626+K15919+K01681+K15893+K01637+K01433+K02437+K03781+K15918+K00122+K01915+K01455+K00026+K01091+K00025+K14272+K00284+K00830
Basal transcription factors	172	CL10184.Contig2_NAU-YH;CL10263.Contig1_NAU-YH;CL10432.Contig1_NAU-YH;CL10432.Contig2_NAU-YH;CL10432.Contig3_NAU-YH;CL1080.Contig1_NAU-YH;CL1080.Contig2_NAU-YH;CL10842.Contig1_NAU-YH;CL10906.Contig2_NAU-YH;CL11850.Contig1_NAU-YH;CL11874.Contig2_NAU-YH;CL11928.Contig1_NAU-YH;CL12093.Contig1_NAU-YH;CL12093.Contig2_NAU-YH;CL12093.Contig3_NAU-YH;CL12370.Contig1_NAU-YH;CL12370.Contig2_NAU-YH;CL12370.Co…	K03126+K03144+K03130+K03138+K03134+K03125+K03132+K03127+K03137+K03124+K14535+K03128+K02202+K03139+K03131+K03122+K03120+K10843+K03133+K14649+K03123+K03143+K03142+K10845+K06634+K03141+K10844+K03135+K10842+K03136
Nitrogen metabolism	172	CL1067.Contig1_NAU-YH;CL1067.Contig2_NAU-YH;CL1067.Contig3_NAU-YH;CL1067.Contig4_NAU-YH;CL1067.Contig5_NAU-YH;CL1067.Contig6_NAU-YH;CL1067.Contig7_NAU-YH;CL11152.Contig1_NAU-YH;CL11192.Contig1_NAU-YH;CL13169.Contig1_NAU-YH;CL13169.Contig2_NAU-YH;CL1351.Contig2_NAU-YH;CL1351.Contig3_NAU-YH;CL1351.Contig4_NAU-YH;CL13607.Contig1_NAU-YH;CL13607.Contig2_NAU-YH;CL14026.Contig1_NAU-YH;CL1458.Contig1_NAU…	K00264+K00262+K00360+K01673+K00261+K00411+K01953+K00413+K01915+K00412+K01455+K00366+K01501+K01674+K00605+K01725+K00284+K03521+K03522
Cyanoamino acid metabolism	170	CL10207.Contig1_NAU-YH;CL10207.Contig2_NAU-YH;CL1108.Contig1_NAU-YH;CL1108.Contig2_NAU-YH;CL11120.Contig1_NAU-YH;CL11403.Contig1_NAU-YH;CL11403.Contig2_NAU-YH;CL12283.Contig1_NAU-YH;CL1358.Contig1_NAU-YH;CL1358.Contig2_NAU-YH;CL13704.Contig1_NAU-YH;CL13704.Contig2_NAU-YH;CL13998.Contig1_NAU-YH;CL13998.Contig2_NAU-YH;CL1685.Contig1_NAU-YH;CL1685.Contig2_NAU-YH;CL1718.Contig1_NAU-YH;CL1718.Contig2_…	K01188+K05349+K00600+K05350+K13030+K00681+K08249+K01501+K13034+K13027+K13035+K08248
Glycerolipid metabolism	167	CL10402.Contig1_NAU-YH;CL10402.Contig2_NAU-YH;CL10567.Contig1_NAU-YH;CL10567.Contig2_NAU-YH;CL10567.Contig3_NAU-YH;CL10669.Contig1_NAU-YH;CL10669.Contig2_NAU-YH;CL10669.Contig3_NAU-YH;CL10787.Contig1_NAU-YH;CL10787.Contig2_NAU-YH;CL10787.Contig3_NAU-YH;CL10787.Contig4_NAU-YH;CL10787.Contig5_NAU-YH;CL10794.Contig1_NAU-YH;CL10794.Contig2_NAU-YH;CL11455.Contig1_NAU-YH;CL11455.Contig2_NAU-YH;CL115.Co…	K13508+K13513+K00655+K13523+K11155+K15728+K00679+K06119+K03715+K00011+K00002+K13506+K00630+K00901+K15918+K00128+K06118+K13519+K14674+K00864+K00863+K07407+K09480+K14085
Other glycan degradation	166	CL10384.Contig1_NAU-YH;CL10384.Contig2_NAU-YH;CL10384.Contig3_NAU-YH;CL10579.Contig1_NAU-YH;CL10579.Contig2_NAU-YH;CL10644.Contig1_NAU-YH;CL10644.Contig2_NAU-YH;CL11497.Contig1_NAU-YH;CL11497.Contig2_NAU-YH;CL12031.Contig1_NAU-YH;CL12031.Contig2_NAU-YH;CL12514.Contig1_NAU-YH;CL12933.Contig1_NAU-YH;CL13483.Contig2_NAU-YH;CL13856.Contig1_NAU-YH;CL13868.Contig2_NAU-YH;CL13958.Contig1_NAU-YH;CL13958.…	K12373+K01206+K12309+K01190+K15923+K12311+K01227+K01191+K01444
Alanine, aspartate and glutamate metabolism	166	CL1067.Contig1_NAU-YH;CL1067.Contig2_NAU-YH;CL1067.Contig3_NAU-YH;CL1067.Contig4_NAU-YH;CL1067.Contig5_NAU-YH;CL1067.Contig6_NAU-YH;CL1067.Contig7_NAU-YH;CL10965.Contig1_NAU-YH;CL11152.Contig1_NAU-YH;CL11613.Contig1_NAU-YH;CL11821.Contig1_NAU-YH;CL11821.Contig2_NAU-YH;CL11907.Contig1_NAU-YH;CL11907.Contig2_NAU-YH;CL12139.Contig1_NAU-YH;CL1337.Contig1_NAU-YH;CL13607.Contig1_NAU-YH;CL13607.Contig2_…	K00264+K00294+K00262+K01955+K00764+K00814+K00135+K01580+K00261+K14454+K00278+K01953+K00827+K13566+K00820+K00811+K01915+K01939+K01956+K14272+K00609+K01755+K01756+K01940+K00830+K14455
Zeatin biosynthesis	162	CL10024.Contig1_NAU-YH;CL10024.Contig2_NAU-YH;CL10271.Contig1_NAU-YH;CL10271.Contig2_NAU-YH;CL10271.Contig4_NAU-YH;CL10358.Contig1_NAU-YH;CL10572.Contig1_NAU-YH;CL10572.Contig2_NAU-YH;CL10963.Contig1_NAU-YH;CL11167.Contig1_NAU-YH;CL11520.Contig1_NAU-YH;CL12255.Contig1_NAU-YH;CL12255.Contig2_NAU-YH;CL12255.Contig3_NAU-YH;CL12525.Contig1_NAU-YH;CL12525.Contig2_NAU-YH;CL12525.Contig3_NAU-YH;CL12915.…	K13493+K10717+K13496+K13495+K10760+K00279+K00791
Tryptophan metabolism	158	CL11619.Contig1_NAU-YH;CL11619.Contig2_NAU-YH;CL11619.Contig3_NAU-YH;CL11654.Contig1_NAU-YH;CL11654.Contig2_NAU-YH;CL12592.Contig1_NAU-YH;CL12592.Contig2_NAU-YH;CL12741.Contig1_NAU-YH;CL12741.Contig2_NAU-YH;CL1302.Contig1_NAU-YH;CL1302.Contig2_NAU-YH;CL145.Contig1_NAU-YH;CL145.Contig2_NAU-YH;CL145.Contig3_NAU-YH;CL145.Contig4_NAU-YH;CL145.Contig5_NAU-YH;CL1539.Contig1_NAU-YH;CL1539.Contig2_NAU-YH…	K11821+K11817+K00626+K11819+K00164+K01237+K11868+K03781+K11816+K00128+K01501+K11812+K11813+K11818+K11820+K14085+K07511
Terpenoid backbone biosynthesis	156	CL10060.Contig1_NAU-YH;CL10096.Contig1_NAU-YH;CL10330.Contig1_NAU-YH;CL11155.Contig1_NAU-YH;CL11167.Contig1_NAU-YH;CL11734.Contig1_NAU-YH;CL11734.Contig2_NAU-YH;CL12206.Contig1_NAU-YH;CL12324.Contig2_NAU-YH;CL1251.Contig1_NAU-YH;CL12592.Contig1_NAU-YH;CL12592.Contig2_NAU-YH;CL1287.Contig1_NAU-YH;CL1287.Contig2_NAU-YH;CL12979.Contig1_NAU-YH;CL12979.Contig2_NAU-YH;CL1302.Contig1_NAU-YH;CL1302.Conti…	K01597+K11778+K15889+K00869+K05356+K13789+K15892+K01662+K00626+K00938+K05954+K00021+K05955+K15891+K14066+K01823+K01641+K00787+K00587+K10960+K00099+K05906+K01770+K00991+K00919+K08658+K03526+K03527+K06013
Pentose phosphate pathway	155	CL1002.Contig1_NAU-YH;CL1002.Contig2_NAU-YH;CL10826.Contig1_NAU-YH;CL10826.Contig2_NAU-YH;CL10873.Contig1_NAU-YH;CL10873.Contig2_NAU-YH;CL11271.Contig2_NAU-YH;CL12984.Contig1_NAU-YH;CL12984.Contig2_NAU-YH;CL13193.Contig1_NAU-YH;CL1321.Contig1_NAU-YH;CL1321.Contig2_NAU-YH;CL1321.Contig3_NAU-YH;CL13811.Contig1_NAU-YH;CL13918.Contig1_NAU-YH;CL14028.Contig1_NAU-YH;CL14028.Contig2_NAU-YH;CL1746.Contig…	K01810+K00033+K00852+K01057+K01783+K03841+K00036+K01807+K01623+K00850+K00615+K00948+K00616+K00851+K01835
Citrate cycle (TCA cycle)	152	CL10211.Contig2_NAU-YH;CL1058.Contig1_NAU-YH;CL13010.Contig1_NAU-YH;CL13010.Contig2_NAU-YH;CL13413.Contig1_NAU-YH;CL13413.Contig2_NAU-YH;CL13687.Contig1_NAU-YH;CL14025.Contig1_NAU-YH;CL1539.Contig1_NAU-YH;CL1539.Contig2_NAU-YH;CL1974.Contig1_NAU-YH;CL2008.Contig1_NAU-YH;CL2008.Contig2_NAU-YH;CL2008.Contig3_NAU-YH;CL2145.Contig1_NAU-YH;CL2145.Contig2_NAU-YH;CL2145.Contig3_NAU-YH;CL2145.Contig4_NAU…	K00236+K01647+K00162+K00382+K01610+K01681+K00164+K00030+K00031+K00235+K01899+K01648+K00627+K00658+K01679+K00026+K00161+K00025+K00234+K01900
Porphyrin and chlorophyll metabolism	149	CL1032.Contig1_NAU-YH;CL1032.Contig2_NAU-YH;CL1032.Contig3_NAU-YH;CL1032.Contig4_NAU-YH;CL10450.Contig1_NAU-YH;CL10450.Contig2_NAU-YH;CL10789.Contig1_NAU-YH;CL10887.Contig1_NAU-YH;CL10887.Contig2_NAU-YH;CL12536.Contig1_NAU-YH;CL12536.Contig2_NAU-YH;CL12623.Contig1_NAU-YH;CL12721.Contig1_NAU-YH;CL13433.Contig1_NAU-YH;CL13812.Contig1_NAU-YH;CL1656.Contig1_NAU-YH;CL1656.Contig2_NAU-YH;CL1893.Contig1…	K01885+K01599+K13544+K00218+K13600+K08099+K00228+K00522+K01845+K03404+K04035+K13606+K01749+K00510+K10960+K00231+K02492+K03405+K13545+K13071+K02259+K02495+K03403+K03428+K04040+K08101+K01772+K02257+K01698+K01719
Ascorbate and aldarate metabolism	147	CL10148.Contig1_NAU-YH;CL10387.Contig1_NAU-YH;CL10387.Contig2_NAU-YH;CL10917.Contig1_NAU-YH;CL11139.Contig1_NAU-YH;CL11139.Contig2_NAU-YH;CL11774.Contig1_NAU-YH;CL11774.Contig2_NAU-YH;CL12312.Contig1_NAU-YH;CL12312.Contig2_NAU-YH;CL12375.Contig1_NAU-YH;CL12375.Contig2_NAU-YH;CL12715.Contig1_NAU-YH;CL12715.Contig2_NAU-YH;CL13055.Contig1_NAU-YH;CL13323.Contig1_NAU-YH;CL1348.Contig1_NAU-YH;CL1348.Co…	K00064+K00423+K10046+K10047+K00434+K00012+K14190+K00128+K00225+K00469+K08232+K14085
Fatty acid metabolism	145	CL10836.Contig1_NAU-YH;CL10836.Contig2_NAU-YH;CL11190.Contig1_NAU-YH;CL11305.Contig2_NAU-YH;CL11415.Contig1_NAU-YH;CL11415.Contig2_NAU-YH;CL11483.Contig1_NAU-YH;CL11483.Contig2_NAU-YH;CL11872.Contig2_NAU-YH;CL12111.Contig1_NAU-YH;CL12592.Contig1_NAU-YH;CL12592.Contig2_NAU-YH;CL12689.Contig1_NAU-YH;CL1302.Contig1_NAU-YH;CL1302.Contig2_NAU-YH;CL13411.Contig1_NAU-YH;CL13411.Contig2_NAU-YH;CL13662.Co…	K10527+K00001+K13238+K00121+K01897+K00232+K00626+K00249+K07513+K00128+K14085+K07511
N-Glycan biosynthesis	143	CL1132.Contig1_NAU-YH;CL1132.Contig2_NAU-YH;CL11586.Contig1_NAU-YH;CL11586.Contig2_NAU-YH;CL11794.Contig1_NAU-YH;CL11930.Contig1_NAU-YH;CL11930.Contig2_NAU-YH;CL12123.Contig1_NAU-YH;CL12123.Contig2_NAU-YH;CL12484.Contig1_NAU-YH;CL13092.Contig1_NAU-YH;CL13092.Contig2_NAU-YH;CL13287.Contig1_NAU-YH;CL13287.Contig2_NAU-YH;CL13298.Contig1_NAU-YH;CL13298.Contig2_NAU-YH;CL13423.Contig1_NAU-YH;CL13423.Co…	K03847+K07151+K06316+K03846+K00736+K12667+K03850+K12669+K01231+K01230+K00737+K03845+K00902+K00726+K03843+K09658+K01001+K07441+K07252+K12666+K12670+K03842+K00729+K09659+K07432+K03844+K12668+K05546+K00721+K03849+K01228+K03848
Protein export	141	CL10539.Contig1_NAU-YH;CL10539.Contig2_NAU-YH;CL10609.Contig1_NAU-YH;CL10609.Contig2_NAU-YH;CL10919.Contig1_NAU-YH;CL11071.Contig1_NAU-YH;CL11071.Contig2_NAU-YH;CL12213.Contig1_NAU-YH;CL12213.Contig2_NAU-YH;CL12718.Contig1_NAU-YH;CL12718.Contig2_NAU-YH;CL13133.Contig1_NAU-YH;CL13630.Contig1_NAU-YH;CL13630.Contig2_NAU-YH;CL13630.Contig3_NAU-YH;CL13630.Contig4_NAU-YH;CL1454.Contig1_NAU-YH;CL1454.Co…	K12275+K09540+K03070+K03100+K03107+K10956+K07342+K13431+K03106+K09481+K03108+K12947+K03217+K03116+K09648+K12272+K09490+K03105+K13280+K03118+K12948+K09647+K03104+K03109+K03110+K12946
Photosynthesis	140	CL1.Contig1_NAU-YH;CL10498.Contig1_NAU-YH;CL10526.Contig1_NAU-YH;CL10526.Contig2_NAU-YH;CL10908.Contig1_NAU-YH;CL10908.Contig2_NAU-YH;CL10997.Contig2_NAU-YH;CL11601.Contig1_NAU-YH;CL11601.Contig2_NAU-YH;CL11986.Contig1_NAU-YH;CL11986.Contig2_NAU-YH;CL12138.Contig1_NAU-YH;CL12138.Contig2_NAU-YH;CL12870.Contig1_NAU-YH;CL12870.Contig2_NAU-YH;CL1603.Contig1_NAU-YH;CL1773.Contig1_NAU-YH;CL1773.Contig2…	K02717+K02112+K02692+K02693+K03541+K02113+K02703+K02716+K02641+K02699+K02695+K02701+K08903+K02723+K02638+K02689+K02639+K02698+K02721+K08902+K08901+K08905+K02694+K02706+K02690+K02707+K02710+K02712+K02714+K02115+K03689+K03542+K02109+K02636+K02697+K02111+K02691+K02108+K02724+K02704+K02696+K14332+K02705+K02634
Tyrosine metabolism	139	CL10681.Contig1_NAU-YH;CL10681.Contig2_NAU-YH;CL11190.Contig1_NAU-YH;CL11197.Contig1_NAU-YH;CL11215.Contig1_NAU-YH;CL11415.Contig1_NAU-YH;CL11415.Contig2_NAU-YH;CL11483.Contig1_NAU-YH;CL11483.Contig2_NAU-YH;CL12139.Contig1_NAU-YH;CL12510.Contig1_NAU-YH;CL12510.Contig2_NAU-YH;CL12689.Contig1_NAU-YH;CL12741.Contig1_NAU-YH;CL12741.Contig2_NAU-YH;CL12753.Contig1_NAU-YH;CL13339.Contig1_NAU-YH;CL13339.…	K00599+K00001+K15849+K01592+K00121+K00135+K00815+K01800+K01555+K14454+K01557+K00276+K00811+K00457+K07253+K00817+K00451+K14455
SNARE interactions in vesicular transport	136	CL10790.Contig1_NAU-YH;CL10790.Contig2_NAU-YH;CL11329.Contig1_NAU-YH;CL11478.Contig1_NAU-YH;CL11478.Contig2_NAU-YH;CL11570.Contig1_NAU-YH;CL11570.Contig2_NAU-YH;CL11570.Contig3_NAU-YH;CL11896.Contig1_NAU-YH;CL11896.Contig2_NAU-YH;CL12005.Contig1_NAU-YH;CL12005.Contig2_NAU-YH;CL1215.Contig1_NAU-YH;CL1215.Contig2_NAU-YH;CL1381.Contig1_NAU-YH;CL1381.Contig2_NAU-YH;CL2267.Contig1_NAU-YH;CL2267.Contig…	K08488+K08515+K08517+K08498+K08500+K08503+K08489+K08506+K08507+K08493+K08486+K08492+K08504+K08516+K08505+K08509+K08490+K08495+K08496+K08497
Proteasome	135	CL10044.Contig1_NAU-YH;CL10141.Contig1_NAU-YH;CL10141.Contig2_NAU-YH;CL10445.Contig1_NAU-YH;CL10445.Contig2_NAU-YH;CL10445.Contig3_NAU-YH;CL1075.Contig1_NAU-YH;CL1075.Contig2_NAU-YH;CL1075.Contig3_NAU-YH;CL1082.Contig1_NAU-YH;CL1082.Contig2_NAU-YH;CL1082.Contig3_NAU-YH;CL11141.Contig1_NAU-YH;CL11141.Contig2_NAU-YH;CL11268.Contig1_NAU-YH;CL11268.Contig2_NAU-YH;CL11268.Contig3_NAU-YH;CL11268.Contig…	K02736+K03065+K03036+K03038+K03066+K02734+K03032+K03035+K03061+K03064+K03028+K02735+K11599+K03039+K10881+K03030+K02738+K06700+K02732+K03037+K03063+K02737+K02727+K03033+K03029+K02739+K03062+K02728+K02725+K02729+K02726+K02731+K03031+K06699+K02730
Phenylalanine, tyrosine and tryptophan biosynthesis	123	CL10366.Contig1_NAU-YH;CL10622.Contig1_NAU-YH;CL10622.Contig2_NAU-YH;CL11197.Contig1_NAU-YH;CL11875.Contig1_NAU-YH;CL11875.Contig2_NAU-YH;CL12510.Contig1_NAU-YH;CL12510.Contig2_NAU-YH;CL12741.Contig1_NAU-YH;CL12741.Contig2_NAU-YH;CL13568.Contig1_NAU-YH;CL1373.Contig2_NAU-YH;CL13858.Contig1_NAU-YH;CL13858.Contig2_NAU-YH;CL1396.Contig1_NAU-YH;CL1396.Contig2_NAU-YH;CL1396.Contig3_NAU-YH;CL1396.Conti…	K15227+K01696+K15849+K05359+K00815+K01695+K01850+K13832+K14454+K01609+K01626+K00811+K01736+K00766+K06001+K01658+K00800+K00891+K00817+K01657+K01817+K01735+K14455
Propanoate metabolism	121	CL11206.Contig1_NAU-YH;CL11206.Contig2_NAU-YH;CL11458.Contig1_NAU-YH;CL11458.Contig2_NAU-YH;CL11588.Contig1_NAU-YH;CL1230.Contig2_NAU-YH;CL12349.Contig1_NAU-YH;CL12592.Contig1_NAU-YH;CL12592.Contig2_NAU-YH;CL12597.Contig1_NAU-YH;CL12597.Contig2_NAU-YH;CL1302.Contig1_NAU-YH;CL1302.Contig2_NAU-YH;CL13396.Contig2_NAU-YH;CL13579.Contig1_NAU-YH;CL13579.Contig2_NAU-YH;CL13662.Contig1_NAU-YH;CL13769.Con…	K01961+K02160+K01962+K00626+K00224+K05605+K00249+K00128+K01899+K00016+K11262+K01895+K01578+K01900+K01505+K01908+K14085+K07511+K01963+K00140
alpha-Linolenic acid metabolism	120	CL10277.Contig1_NAU-YH;CL10277.Contig2_NAU-YH;CL103.Contig1_NAU-YH;CL10581.Contig1_NAU-YH;CL10581.Contig2_NAU-YH;CL10836.Contig1_NAU-YH;CL10836.Contig2_NAU-YH;CL10839.Contig1_NAU-YH;CL10839.Contig2_NAU-YH;CL11305.Contig2_NAU-YH;CL11872.Contig1_NAU-YH;CL12111.Contig1_NAU-YH;CL12636.Contig1_NAU-YH;CL12636.Contig2_NAU-YH;CL12885.Contig1_NAU-YH;CL12885.Contig2_NAU-YH;CL12894.Contig1_NAU-YH;CL12894.Co…	K10529+K00454+K08241+K10527+K10528+K10526+K00232+K05894+K01058+K07513+K14674+K01723+K01047+K10525
Natural killer cell mediated cytotoxicity	118	CL10061.Contig1_NAU-YH;CL10061.Contig2_NAU-YH;CL10106.Contig1_NAU-YH;CL10106.Contig2_NAU-YH;CL11023.Contig1_NAU-YH;CL11033.Contig1_NAU-YH;CL11719.Contig1_NAU-YH;CL11719.Contig2_NAU-YH;CL11823.Contig1_NAU-YH;CL13203.Contig1_NAU-YH;CL13203.Contig2_NAU-YH;CL13203.Contig3_NAU-YH;CL13203.Contig4_NAU-YH;CL13203.Contig5_NAU-YH;CL13450.Contig1_NAU-YH;CL13481.Contig1_NAU-YH;CL13789.Contig1_NAU-YH;CL13789.…	K06268+K04392+K04371+K04368
Valine, leucine and isoleucine degradation	117	CL10448.Contig1_NAU-YH;CL10448.Contig2_NAU-YH;CL1096.Contig1_NAU-YH;CL1096.Contig2_NAU-YH;CL1096.Contig3_NAU-YH;CL11151.Contig1_NAU-YH;CL11151.Contig2_NAU-YH;CL11305.Contig2_NAU-YH;CL11701.Contig1_NAU-YH;CL1181.Contig2_NAU-YH;CL12341.Contig1_NAU-YH;CL12341.Contig2_NAU-YH;CL12592.Contig1_NAU-YH;CL12592.Contig2_NAU-YH;CL1302.Contig1_NAU-YH;CL1302.Contig2_NAU-YH;CL1334.Contig1_NAU-YH;CL13351.Contig1…	K01640+K00826+K05607+K00167+K00166+K01969+K00626+K00020+K00382+K05605+K00249+K00253+K07513+K01641+K00128+K09699+K01968+K14085+K07511+K00140
Sphingolipid metabolism	116	CL10644.Contig1_NAU-YH;CL10644.Contig2_NAU-YH;CL10984.Contig1_NAU-YH;CL10984.Contig2_NAU-YH;CL11515.Contig1_NAU-YH;CL11515.Contig2_NAU-YH;CL11854.Contig1_NAU-YH;CL11854.Contig2_NAU-YH;CL11854.Contig3_NAU-YH;CL11854.Contig4_NAU-YH;CL11854.Contig5_NAU-YH;CL12031.Contig1_NAU-YH;CL12031.Contig2_NAU-YH;CL12303.Contig1_NAU-YH;CL12303.Contig2_NAU-YH;CL12514.Contig1_NAU-YH;CL13856.Contig1_NAU-YH;CL13919.…	K12309+K01190+K04710+K00654+K04718+K04713+K04711+K12349+K01634+K07407+K04708+K04715
Steroid biosynthesis	116	CL10097.Contig2_NAU-YH;CL10278.Contig1_NAU-YH;CL10566.Contig1_NAU-YH;CL10666.Contig1_NAU-YH;CL10666.Contig2_NAU-YH;CL1073.Contig1_NAU-YH;CL1073.Contig2_NAU-YH;CL1073.Contig3_NAU-YH;CL10837.Contig1_NAU-YH;CL11664.Contig1_NAU-YH;CL11664.Contig2_NAU-YH;CL11858.Contig1_NAU-YH;CL12289.Contig1_NAU-YH;CL12289.Contig2_NAU-YH;CL12343.Contig1_NAU-YH;CL12343.Contig2_NAU-YH;CL12365.Contig1_NAU-YH;CL12365.Con…	K07748+K00213+K09828+K08246+K00222+K14423+K00559+K14674+K14424+K05917+K08242+K00227+K01853+K01824
Cutin, suberine and wax biosynthesis	108	CL12275.Contig1_NAU-YH;CL12275.Contig2_NAU-YH;CL12972.Contig2_NAU-YH;CL13321.Contig1_NAU-YH;CL13321.Contig2_NAU-YH;CL13412.Contig1_NAU-YH;CL14022.Contig1_NAU-YH;CL14022.Contig2_NAU-YH;CL1867.Contig1_NAU-YH;CL2016.Contig1_NAU-YH;CL2016.Contig2_NAU-YH;CL2016.Contig3_NAU-YH;CL2016.Contig4_NAU-YH;CL232.Contig1_NAU-YH;CL232.Contig2_NAU-YH;CL293.Contig1_NAU-YH;CL293.Contig2_NAU-YH;CL3203.Contig1_NAU-YH…	K15400+K15405+K15402+K15398+K15399+K13356+K15406+K15403+K15404+K15401+K13407
Ubiquinone and other terpenoid-quinone biosynthesis	107	CL10179.Contig1_NAU-YH;CL10643.Contig1_NAU-YH;CL10643.Contig2_NAU-YH;CL10816.Contig1_NAU-YH;CL10816.Contig2_NAU-YH;CL10816.Contig3_NAU-YH;CL10957.Contig1_NAU-YH;CL11337.Contig1_NAU-YH;CL11872.Contig1_NAU-YH;CL11872.Contig2_NAU-YH;CL12510.Contig1_NAU-YH;CL12510.Contig2_NAU-YH;CL12741.Contig1_NAU-YH;CL12741.Contig2_NAU-YH;CL12842.Contig1_NAU-YH;CL12842.Contig2_NAU-YH;CL13675.Contig1_NAU-YH;CL13675.…	K06126+K14759+K12501+K01904+K14760+K00815+K02552+K05928+K00457+K03183+K00591+K06125+K06127+K12502+K01661
Fatty acid biosynthesis	101	CL10306.Contig1_NAU-YH;CL10306.Contig2_NAU-YH;CL11206.Contig1_NAU-YH;CL11206.Contig2_NAU-YH;CL11458.Contig1_NAU-YH;CL11458.Contig2_NAU-YH;CL11588.Contig1_NAU-YH;CL1230.Contig2_NAU-YH;CL12349.Contig1_NAU-YH;CL12751.Contig1_NAU-YH;CL13295.Contig1_NAU-YH;CL13295.Contig2_NAU-YH;CL13396.Contig2_NAU-YH;CL13927.Contig1_NAU-YH;CL13927.Contig2_NAU-YH;CL171.Contig1_NAU-YH;CL171.Contig2_NAU-YH;CL171.Contig3…	K00645+K01961+K02160+K01962+K00208+K10781+K00059+K09458+K10782+K11262+K03921+K02372+K01963+K00648
Sulfur metabolism	101	CL10477.Contig2_NAU-YH;CL10950.Contig1_NAU-YH;CL10950.Contig2_NAU-YH;CL11431.Contig1_NAU-YH;CL11619.Contig3_NAU-YH;CL12127.Contig1_NAU-YH;CL12642.Contig1_NAU-YH;CL12642.Contig2_NAU-YH;CL14026.Contig1_NAU-YH;CL1949.Contig1_NAU-YH;CL1949.Contig2_NAU-YH;CL1949.Contig3_NAU-YH;CL1949.Contig5_NAU-YH;CL1949.Contig8_NAU-YH;CL2892.Contig1_NAU-YH;CL3043.Contig1_NAU-YH;CL3043.Contig2_NAU-YH;CL3043.Contig3_N…	K01738+K00640+K01014+K15422+K00860+K00387+K01082+K00392+K13811+K01739+K13034+K01760+K00380
Flavone and flavonol biosynthesis	98	CL10358.Contig1_NAU-YH;CL11520.Contig1_NAU-YH;CL1210.Contig1_NAU-YH;CL1210.Contig2_NAU-YH;CL12525.Contig1_NAU-YH;CL12525.Contig2_NAU-YH;CL12525.Contig3_NAU-YH;CL12924.Contig1_NAU-YH;CL13021.Contig1_NAU-YH;CL13021.Contig2_NAU-YH;CL13059.Contig1_NAU-YH;CL13059.Contig2_NAU-YH;CL13110.Contig1_NAU-YH;CL13110.Contig2_NAU-YH;CL13259.Contig2_NAU-YH;CL1711.Contig1_NAU-YH;CL1992.Contig1_NAU-YH;CL2046.Conti…	K13496+K05279+K13083+K05280+K10757+K15787
Valine, leucine and isoleucine biosynthesis	96	CL10140.Contig1_NAU-YH;CL10140.Contig2_NAU-YH;CL10140.Contig3_NAU-YH;CL10140.Contig4_NAU-YH;CL10830.Contig1_NAU-YH;CL1096.Contig1_NAU-YH;CL1096.Contig2_NAU-YH;CL1096.Contig3_NAU-YH;CL11738.Contig1_NAU-YH;CL11738.Contig2_NAU-YH;CL13010.Contig1_NAU-YH;CL13010.Contig2_NAU-YH;CL13835.Contig1_NAU-YH;CL13928.Contig2_NAU-YH;CL3240.Contig1_NAU-YH;CL3240.Contig2_NAU-YH;CL3240.Contig3_NAU-YH;CL3240.Contig4…	K00052+K00053+K00826+K01704+K00162+K01652+K01754+K01649+K01653+K00161+K01687+K01703
Pantothenate and CoA biosynthesis	90	CL10368.Contig2_NAU-YH;CL1054.Contig1_NAU-YH;CL1054.Contig2_NAU-YH;CL1054.Contig3_NAU-YH;CL10830.Contig1_NAU-YH;CL1096.Contig1_NAU-YH;CL1096.Contig2_NAU-YH;CL1096.Contig3_NAU-YH;CL12923.Contig1_NAU-YH;CL12923.Contig2_NAU-YH;CL13835.Contig1_NAU-YH;CL13928.Contig2_NAU-YH;CL1613.Contig1_NAU-YH;CL1613.Contig2_NAU-YH;CL1669.Contig1_NAU-YH;CL1669.Contig2_NAU-YH;CL2063.Contig1_NAU-YH;CL3050.Contig1_NAU-…	K00859+K00606+K00053+K00826+K09680+K01652+K06133+K00207+K01598+K01922+K01431+K02201+K01653+K01464+K01687+K01918
Lysine degradation	88	CL10419.Contig1_NAU-YH;CL10419.Contig2_NAU-YH;CL10680.Contig1_NAU-YH;CL12592.Contig1_NAU-YH;CL12592.Contig2_NAU-YH;CL1302.Contig1_NAU-YH;CL1302.Contig2_NAU-YH;CL13277.Contig1_NAU-YH;CL13277.Contig2_NAU-YH;CL13640.Contig1_NAU-YH;CL13640.Contig2_NAU-YH;CL1420.Contig1_NAU-YH;CL145.Contig1_NAU-YH;CL145.Contig2_NAU-YH;CL145.Contig3_NAU-YH;CL145.Contig4_NAU-YH;CL145.Contig5_NAU-YH;CL1539.Contig1_NAU-YH…	K11420+K11423+K11422+K00626+K14157+K00164+K00128+K00658+K09188+K14085+K07511+K00306
beta-Alanine metabolism	87	CL10146.Contig1_NAU-YH;CL10146.Contig2_NAU-YH;CL10889.Contig2_NAU-YH;CL1337.Contig1_NAU-YH;CL13579.Contig1_NAU-YH;CL13579.Contig2_NAU-YH;CL13662.Contig1_NAU-YH;CL1848.Contig1_NAU-YH;CL1848.Contig2_NAU-YH;CL1848.Contig3_NAU-YH;CL1848.Contig4_NAU-YH;CL2063.Contig1_NAU-YH;CL2235.Contig1_NAU-YH;CL2235.Contig2_NAU-YH;CL2406.Contig1_NAU-YH;CL2406.Contig2_NAU-YH;CL2406.Contig3_NAU-YH;CL2406.Contig4_NAU-…	K13367+K00797+K01580+K05605+K00249+K00207+K00276+K00128+K01431+K01578+K01464+K14085+K07511+K00140+K01918
Biosynthesis of unsaturated fatty acids	78	CL1055.Contig1_NAU-YH;CL1055.Contig3_NAU-YH;CL12111.Contig1_NAU-YH;CL12460.Contig1_NAU-YH;CL13926.Contig1_NAU-YH;CL13926.Contig2_NAU-YH;CL13927.Contig1_NAU-YH;CL13927.Contig2_NAU-YH;CL161.Contig1_NAU-YH;CL161.Contig2_NAU-YH;CL18.Contig3_NAU-YH;CL2657.Contig1_NAU-YH;CL2657.Contig2_NAU-YH;CL2657.Contig3_NAU-YH;CL2707.Contig1_NAU-YH;CL2707.Contig2_NAU-YH;CL3151.Contig1_NAU-YH;CL3794.Contig1_NAU-YH;C…	K10257+K00232+K00507+K01076+K01068+K00059+K10244+K07513+K10255+K10251+K03921+K10256+K10258+K10703
Glucosinolate biosynthesis	74	CL1096.Contig1_NAU-YH;CL1096.Contig2_NAU-YH;CL1096.Contig3_NAU-YH;CL11619.Contig1_NAU-YH;CL11619.Contig2_NAU-YH;CL11619.Contig3_NAU-YH;CL12741.Contig1_NAU-YH;CL12741.Contig2_NAU-YH;CL13928.Contig2_NAU-YH;CL3785.Contig1_NAU-YH;CL3785.Contig2_NAU-YH;CL3785.Contig3_NAU-YH;CL522.Contig1_NAU-YH;CL522.Contig2_NAU-YH;CL522.Contig3_NAU-YH;CL6067.Contig1_NAU-YH;CL6067.Contig2_NAU-YH;CL6523.Contig1_NAU-YH;…	K00826+K11821+K11819+K15741+K15742+K11812+K11813+K12153+K12154+K12155+K11818+K11820+K12156
Butanoate metabolism	72	CL10448.Contig1_NAU-YH;CL10448.Contig2_NAU-YH;CL10887.Contig1_NAU-YH;CL11151.Contig1_NAU-YH;CL11151.Contig2_NAU-YH;CL12139.Contig1_NAU-YH;CL12592.Contig1_NAU-YH;CL12592.Contig2_NAU-YH;CL13010.Contig1_NAU-YH;CL13010.Contig2_NAU-YH;CL1302.Contig1_NAU-YH;CL1302.Contig2_NAU-YH;CL1334.Contig1_NAU-YH;CL1337.Contig1_NAU-YH;CL13835.Contig1_NAU-YH;CL145.Contig1_NAU-YH;CL145.Contig2_NAU-YH;CL145.Contig3_NA…	K01640+K00100+K00135+K00626+K00162+K01580+K01652+K01641+K01653+K00161+K00109+K00074+K07511
Tropane, piperidine and pyridine alkaloid biosynthesis	68	CL11197.Contig1_NAU-YH;CL114.Contig1_NAU-YH;CL114.Contig2_NAU-YH;CL12510.Contig1_NAU-YH;CL12510.Contig2_NAU-YH;CL12741.Contig1_NAU-YH;CL12741.Contig2_NAU-YH;CL1396.Contig1_NAU-YH;CL1396.Contig2_NAU-YH;CL1396.Contig3_NAU-YH;CL1396.Contig4_NAU-YH;CL13986.Contig1_NAU-YH;CL2962.Contig1_NAU-YH;CL3417.Contig1_NAU-YH;CL5139.Contig1_NAU-YH;CL5139.Contig2_NAU-YH;CL5139.Contig3_NAU-YH;CL5139.Contig4_NAU-YH…	K15849+K08081+K00815+K14454+K00276+K00811+K00817+K14455
Glycosaminoglycan degradation	65	CL10384.Contig1_NAU-YH;CL10384.Contig2_NAU-YH;CL10384.Contig3_NAU-YH;CL10644.Contig1_NAU-YH;CL10644.Contig2_NAU-YH;CL12031.Contig1_NAU-YH;CL12031.Contig2_NAU-YH;CL12514.Contig1_NAU-YH;CL1521.Contig1_NAU-YH;CL1521.Contig2_NAU-YH;CL1561.Contig1_NAU-YH;CL1561.Contig2_NAU-YH;CL2051.Contig1_NAU-YH;CL2051.Contig2_NAU-YH;CL2051.Contig5_NAU-YH;CL2051.Contig6_NAU-YH;CL2051.Contig7_NAU-YH;CL2051.Contig8_NA…	K12373+K12309+K07964+K01205
Histidine metabolism	63	CL10681.Contig1_NAU-YH;CL10681.Contig2_NAU-YH;CL12949.Contig1_NAU-YH;CL12949.Contig2_NAU-YH;CL2047.Contig1_NAU-YH;CL2047.Contig2_NAU-YH;CL2047.Contig3_NAU-YH;CL3519.Contig1_NAU-YH;CL3519.Contig2_NAU-YH;CL3588.Contig1_NAU-YH;CL3588.Contig2_NAU-YH;CL3588.Contig3_NAU-YH;CL3588.Contig4_NAU-YH;CL3706.Contig1_NAU-YH;CL3706.Contig2_NAU-YH;CL4092.Contig1_NAU-YH;CL4341.Contig1_NAU-YH;CL4341.Contig2_NAU-YH…	K00599+K01693+K01590+K01814+K11755+K00128+K00765+K00013+K00817+K01663+K14085
Diterpenoid biosynthesis	63	CL11494.Contig1_NAU-YH;CL12136.Contig2_NAU-YH;CL13061.Contig1_NAU-YH;CL13061.Contig2_NAU-YH;CL13478.Contig1_NAU-YH;CL2046.Contig1_NAU-YH;CL2046.Contig3_NAU-YH;CL2481.Contig1_NAU-YH;CL2481.Contig2_NAU-YH;CL340.Contig1_NAU-YH;CL340.Contig2_NAU-YH;CL340.Contig3_NAU-YH;CL340.Contig4_NAU-YH;CL3642.Contig1_NAU-YH;CL3873.Contig9_NAU-YH;CL4075.Contig2_NAU-YH;CL4090.Contig2_NAU-YH;CL4103.Contig1_NAU-YH;CL…	K04124+K13070+K04125+K16085+K16083+K04123+K05282+K16084+K04121
Isoquinoline alkaloid biosynthesis	60	CL11197.Contig1_NAU-YH;CL11215.Contig1_NAU-YH;CL12510.Contig1_NAU-YH;CL12510.Contig2_NAU-YH;CL12741.Contig1_NAU-YH;CL12741.Contig2_NAU-YH;CL13339.Contig1_NAU-YH;CL13339.Contig2_NAU-YH;CL1396.Contig1_NAU-YH;CL1396.Contig2_NAU-YH;CL1396.Contig3_NAU-YH;CL1396.Contig4_NAU-YH;CL2962.Contig1_NAU-YH;CL3417.Contig1_NAU-YH;CL5139.Contig1_NAU-YH;CL5139.Contig2_NAU-YH;CL5139.Contig3_NAU-YH;CL5139.Contig4_NA…	K15849+K01592+K00815+K14454+K00276+K00811+K14455
Selenocompound metabolism	59	CL10849.Contig1_NAU-YH;CL10849.Contig2_NAU-YH;CL10849.Contig3_NAU-YH;CL11800.Contig1_NAU-YH;CL11800.Contig2_NAU-YH;CL13791.Contig1_NAU-YH;CL2476.Contig1_NAU-YH;CL264.Contig1_NAU-YH;CL264.Contig2_NAU-YH;CL264.Contig3_NAU-YH;CL264.Contig4_NAU-YH;CL2846.Contig1_NAU-YH;CL2846.Contig2_NAU-YH;CL2846.Contig3_NAU-YH;CL632.Contig1_NAU-YH;CL632.Contig2_NAU-YH;CL632.Contig3_NAU-YH;CL632.Contig4_NAU-YH;CL640…	K01874+K00549+K00384+K13811+K01739+K01761+K01760+K08247+K11717
Circadian rhythm - mammal	57	CL10008.Contig1_NAU-YH;CL10346.Contig1_NAU-YH;CL10346.Contig2_NAU-YH;CL12046.Contig1_NAU-YH;CL12046.Contig2_NAU-YH;CL12046.Contig3_NAU-YH;CL12253.Contig1_NAU-YH;CL12253.Contig2_NAU-YH;CL12253.Contig3_NAU-YH;CL12613.Contig1_NAU-YH;CL12613.Contig2_NAU-YH;CL12613.Contig3_NAU-YH;CL13522.Contig1_NAU-YH;CL13522.Contig2_NAU-YH;CL13540.Contig1_NAU-YH;CL13540.Contig2_NAU-YH;CL13540.Contig3_NAU-YH;CL1605.C…	K03094+K03347+K08960+K02295+K03868
Lysine biosynthesis	56	CL10130.Contig1_NAU-YH;CL11185.Contig1_NAU-YH;CL11185.Contig2_NAU-YH;CL12831.Contig1_NAU-YH;CL12831.Contig2_NAU-YH;CL12931.Contig1_NAU-YH;CL12931.Contig2_NAU-YH;CL12974.Contig1_NAU-YH;CL12974.Contig2_NAU-YH;CL12974.Contig3_NAU-YH;CL12974.Contig4_NAU-YH;CL13942.Contig1_NAU-YH;CL13942.Contig2_NAU-YH;CL3508.Contig1_NAU-YH;CL4097.Contig1_NAU-YH;CL430.Contig1_NAU-YH;CL430.Contig2_NAU-YH;CL430.Contig3_…	K00215+K10206+K12524+K01714+K00133+K00928+K01778+K01586+K14085
Glycosphingolipid biosynthesis - ganglio series	55	CL10384.Contig1_NAU-YH;CL10384.Contig2_NAU-YH;CL10384.Contig3_NAU-YH;CL10644.Contig1_NAU-YH;CL10644.Contig2_NAU-YH;CL12031.Contig1_NAU-YH;CL12031.Contig2_NAU-YH;CL12514.Contig1_NAU-YH;CL1521.Contig1_NAU-YH;CL1521.Contig2_NAU-YH;CL1561.Contig1_NAU-YH;CL1561.Contig2_NAU-YH;CL2051.Contig1_NAU-YH;CL2051.Contig2_NAU-YH;CL2051.Contig5_NAU-YH;CL2051.Contig6_NAU-YH;CL2051.Contig7_NAU-YH;CL2051.Contig8_NA…	K12373+K12309
Sesquiterpenoid and triterpenoid biosynthesis	54	CL10178.Contig1_NAU-YH;CL10222.Contig2_NAU-YH;CL10632.Contig1_NAU-YH;CL12924.Contig2_NAU-YH;CL12924.Contig3_NAU-YH;CL13110.Contig1_NAU-YH;CL13110.Contig2_NAU-YH;CL1894.Contig1_NAU-YH;CL1894.Contig2_NAU-YH;CL1894.Contig3_NAU-YH;CL2046.Contig1_NAU-YH;CL4615.Contig1_NAU-YH;CL4899.Contig1_NAU-YH;CL5100.Contig1_NAU-YH;CL5100.Contig2_NAU-YH;CL5100.Contig3_NAU-YH;CL5493.Contig1_NAU-YH;CL7131.Contig1_NAU…	K00511+K15814+K15795+K15799+K15891+K00801+K14174+K15815+K15822+K15813+K15816+K14184+K15823+K15821
Riboflavin metabolism	53	CL10589.Contig1_NAU-YH;CL10589.Contig2_NAU-YH;CL1077.Contig1_NAU-YH;CL10837.Contig1_NAU-YH;CL11581.Contig2_NAU-YH;CL12343.Contig2_NAU-YH;CL12725.Contig1_NAU-YH;CL12725.Contig2_NAU-YH;CL1298.Contig1_NAU-YH;CL1298.Contig2_NAU-YH;CL13064.Contig1_NAU-YH;CL13064.Contig2_NAU-YH;CL13365.Contig1_NAU-YH;CL13365.Contig2_NAU-YH;CL13365.Contig3_NAU-YH;CL1477.Contig2_NAU-YH;CL2112.Contig1_NAU-YH;CL2112.Contig…	K00861+K01078+K00794+K11752+K14652+K00793+K00953
One carbon pool by folate	53	CL10012.Contig1_NAU-YH;CL10012.Contig2_NAU-YH;CL12283.Contig1_NAU-YH;CL2684.Contig1_NAU-YH;CL2684.Contig2_NAU-YH;CL2684.Contig3_NAU-YH;CL2851.Contig1_NAU-YH;CL2851.Contig2_NAU-YH;CL2851.Contig3_NAU-YH;CL301.Contig1_NAU-YH;CL301.Contig2_NAU-YH;CL4790.Contig1_NAU-YH;CL5003.Contig1_NAU-YH;CL5003.Contig2_NAU-YH;CL5003.Contig3_NAU-YH;CL5593.Contig1_NAU-YH;CL5953.Contig1_NAU-YH;CL6801.Contig1_NAU-YH;CL…	K13998+K00600+K01938+K01433+K00297+K00602+K00604+K01934+K00605+K00601
Fatty acid elongation	51	CL10317.Contig1_NAU-YH;CL11092.Contig1_NAU-YH;CL11092.Contig2_NAU-YH;CL13618.Contig1_NAU-YH;CL13618.Contig2_NAU-YH;CL13632.Contig1_NAU-YH;CL13632.Contig2_NAU-YH;CL13632.Contig3_NAU-YH;CL13632.Contig4_NAU-YH;CL13926.Contig1_NAU-YH;CL13926.Contig2_NAU-YH;CL2707.Contig1_NAU-YH;CL2707.Contig2_NAU-YH;CL4364.Contig1_NAU-YH;CL571.Contig1_NAU-YH;CL571.Contig2_NAU-YH;CL571.Contig3_NAU-YH;CL571.Contig4_NAU…	K15397+K01068+K10249+K10244+K01074+K07512+K10251+K10258+K10703+K07511
Isoflavonoid biosynthesis	50	CL10222.Contig2_NAU-YH;CL10963.Contig1_NAU-YH;CL12130.Contig1_NAU-YH;CL12130.Contig2_NAU-YH;CL12130.Contig3_NAU-YH;CL12525.Contig3_NAU-YH;CL12924.Contig1_NAU-YH;CL12924.Contig2_NAU-YH;CL12924.Contig3_NAU-YH;CL13110.Contig1_NAU-YH;CL13110.Contig2_NAU-YH;CL13259.Contig2_NAU-YH;CL2454.Contig1_NAU-YH;CL2454.Contig2_NAU-YH;CL2603.Contig1_NAU-YH;CL4103.Contig1_NAU-YH;CL4103.Contig2_NAU-YH;CL4615.Contig…	K13261+K13263+K13258+K13257+K13267
Photosynthesis - antenna proteins	50	CL1886.Contig1_NAU-YH;CL1886.Contig2_NAU-YH;CL1886.Contig3_NAU-YH;CL2644.Contig1_NAU-YH;CL3450.Contig1_NAU-YH;CL3450.Contig2_NAU-YH;CL3450.Contig3_NAU-YH;CL3450.Contig4_NAU-YH;CL3816.Contig2_NAU-YH;CL3816.Contig3_NAU-YH;CL6465.Contig1_NAU-YH;CL6465.Contig2_NAU-YH;CL6653.Contig1_NAU-YH;CL7376.Contig1_NAU-YH;CL7376.Contig2_NAU-YH;CL7423.Contig1_NAU-YH;CL7423.Contig2_NAU-YH;CL7423.Contig3_NAU-YH;CL7…	K08908+K08912+K08914+K08913+K08909+K08910+K08915+K08917+K08916+K14172+K08907+K08911
Brassinosteroid biosynthesis	50	CL10271.Contig1_NAU-YH;CL10271.Contig2_NAU-YH;CL10572.Contig1_NAU-YH;CL10572.Contig2_NAU-YH;CL12255.Contig1_NAU-YH;CL12255.Contig2_NAU-YH;CL12255.Contig3_NAU-YH;CL13581.Contig2_NAU-YH;CL13698.Contig1_NAU-YH;CL1497.Contig1_NAU-YH;CL1627.Contig1_NAU-YH;CL1627.Contig2_NAU-YH;CL1627.Contig3_NAU-YH;CL1627.Contig4_NAU-YH;CL25.Contig2_NAU-YH;CL25.Contig3_NAU-YH;CL25.Contig4_NAU-YH;CL25.Contig5_NAU-YH;CL…	K15639+K09591+K09587+K12640+K09590+K09588+K12638+K09589+K12637
Nicotinate and nicotinamide metabolism	49	CL13994.Contig1_NAU-YH;CL207.Contig1_NAU-YH;CL207.Contig2_NAU-YH;CL2662.Contig1_NAU-YH;CL2662.Contig2_NAU-YH;CL2662.Contig3_NAU-YH;CL2695.Contig1_NAU-YH;CL2695.Contig2_NAU-YH;CL2739.Contig1_NAU-YH;CL2739.Contig2_NAU-YH;CL335.Contig1_NAU-YH;CL335.Contig2_NAU-YH;CL3564.Contig10_NAU-YH;CL3564.Contig1_NAU-YH;CL3564.Contig8_NAU-YH;CL3564.Contig9_NAU-YH;CL36.Contig1_NAU-YH;CL36.Contig2_NAU-YH;CL376.Con…	K00278+K03787+K03517+K06210+K00763+K03426+K00858+K01950+K00767
Folate biosynthesis	43	CL10012.Contig1_NAU-YH;CL10012.Contig2_NAU-YH;CL10557.Contig1_NAU-YH;CL11703.Contig1_NAU-YH;CL11703.Contig2_NAU-YH;CL13262.Contig1_NAU-YH;CL13262.Contig2_NAU-YH;CL3514.Contig2_NAU-YH;CL3514.Contig4_NAU-YH;CL3893.Contig1_NAU-YH;CL3893.Contig2_NAU-YH;CL4346.Contig1_NAU-YH;CL4346.Contig2_NAU-YH;CL4867.Contig1_NAU-YH;CL4867.Contig2_NAU-YH;CL6353.Contig1_NAU-YH;CL7083.Contig1_NAU-YH;CL758.Contig1_NAU-…	K13998+K13950+K01930+K01113+K03635+K01633+K01307+K03639+K01495+K13941
Benzoxazinoid biosynthesis	43	CL10024.Contig1_NAU-YH;CL10024.Contig2_NAU-YH;CL10753.Contig1_NAU-YH;CL10753.Contig2_NAU-YH;CL1210.Contig2_NAU-YH;CL13551.Contig1_NAU-YH;CL2963.Contig2_NAU-YH;CL3760.Contig1_NAU-YH;CL3873.Contig10_NAU-YH;CL3873.Contig2_NAU-YH;CL3873.Contig3_NAU-YH;CL3873.Contig4_NAU-YH;CL3873.Contig5_NAU-YH;CL3873.Contig6_NAU-YH;CL3873.Contig7_NAU-YH;CL3873.Contig8_NAU-YH;CL3873.Contig9_NAU-YH;CL4133.Contig1_NAU-…	K13227+K13229+K13230+K13228
Other types of O-glycan biosynthesis	43	CL12887.Contig1_NAU-YH;CL12887.Contig2_NAU-YH;CL2.Contig1_NAU-YH;CL246.Contig1_NAU-YH;CL2538.Contig2_NAU-YH;CL2757.Contig1_NAU-YH;CL2757.Contig2_NAU-YH;CL2766.Contig1_NAU-YH;CL2766.Contig2_NAU-YH;CL2906.Contig1_NAU-YH;CL2906.Contig2_NAU-YH;CL3016.Contig2_NAU-YH;CL3632.Contig10_NAU-YH;CL3632.Contig11_NAU-YH;CL3632.Contig12_NAU-YH;CL3632.Contig1_NAU-YH;CL3632.Contig2_NAU-YH;CL3632.Contig3_NAU-YH;CL…	K09667+K13667+K03691
Vitamin B6 metabolism	37	CL10002.Contig1_NAU-YH;CL10002.Contig2_NAU-YH;CL10002.Contig3_NAU-YH;CL10002.Contig4_NAU-YH;CL10002.Contig5_NAU-YH;CL10148.Contig1_NAU-YH;CL10148.Contig2_NAU-YH;CL10148.Contig3_NAU-YH;CL10148.Contig4_NAU-YH;CL11202.Contig1_NAU-YH;CL11202.Contig2_NAU-YH;CL11982.Contig1_NAU-YH;CL11982.Contig2_NAU-YH;CL4912.Contig1_NAU-YH;CL4912.Contig2_NAU-YH;CL5233.Contig10_NAU-YH;CL5233.Contig1_NAU-YH;CL5233.Cont…	K01733+K05275+K06215+K08681+K13248+K00831+K00868
Indole alkaloid biosynthesis	33	CL10363.Contig1_NAU-YH;CL10363.Contig2_NAU-YH;CL10789.Contig1_NAU-YH;CL13812.Contig1_NAU-YH;CL5451.Contig1_NAU-YH;CL5451.Contig2_NAU-YH;CL5678.Contig1_NAU-YH;CL5678.Contig2_NAU-YH;CL6853.Contig1_NAU-YH;CL6853.Contig2_NAU-YH;CL7244.Contig3_NAU-YH;CL7304.Contig1_NAU-YH;CL7636.Contig2_NAU-YH;CL8455.Contig2_NAU-YH;Unigene10817_NAU-YH;Unigene12015_NAU-YH;Unigene12089_NAU-YH;Unigene12090_NAU-YH;Unigene…	K01757+K08233
Non-homologous end-joining	32	CL13235.Contig1_NAU-YH;CL13235.Contig2_NAU-YH;CL3552.Contig4_NAU-YH;CL3732.Contig1_NAU-YH;CL3732.Contig2_NAU-YH;CL4039.Contig1_NAU-YH;CL4039.Contig2_NAU-YH;CL4264.Contig1_NAU-YH;CL4264.Contig2_NAU-YH;CL4316.Contig2_NAU-YH;CL4316.Contig3_NAU-YH;CL8095.Contig1_NAU-YH;CL8276.Contig1_NAU-YH;CL9225.Contig2_NAU-YH;Unigene10054_NAU-YH;Unigene12031_NAU-YH;Unigene13761_NAU-YH;Unigene19437_NAU-YH;Unigene23…	K10777+K10866+K10886+K04799+K10885+K03512+K10884+K10865
Arachidonic acid metabolism	31	CL1781.Contig1_NAU-YH;CL1781.Contig2_NAU-YH;CL2852.Contig1_NAU-YH;CL2852.Contig2_NAU-YH;CL5194.Contig1_NAU-YH;CL5862.Contig1_NAU-YH;CL5862.Contig2_NAU-YH;CL5862.Contig3_NAU-YH;CL5862.Contig4_NAU-YH;CL9193.Contig1_NAU-YH;CL9193.Contig2_NAU-YH;Unigene10236_NAU-YH;Unigene1190_NAU-YH;Unigene12848_NAU-YH;Unigene13084_NAU-YH;Unigene13300_NAU-YH;Unigene14536_NAU-YH;Unigene14886_NAU-YH;Unigene16317_NAU-Y…	K00432+K01254+K14674+K00681+K05309+K00079+K01047
Linoleic acid metabolism	30	CL103.Contig1_NAU-YH;CL10887.Contig1_NAU-YH;CL11943.Contig1_NAU-YH;CL11943.Contig2_NAU-YH;CL12203.Contig1_NAU-YH;CL1988.Contig1_NAU-YH;CL1988.Contig2_NAU-YH;CL3220.Contig1_NAU-YH;CL4627.Contig2_NAU-YH;CL5194.Contig1_NAU-YH;CL587.Contig1_NAU-YH;CL587.Contig2_NAU-YH;CL587.Contig3_NAU-YH;CL587.Contig4_NAU-YH;CL587.Contig5_NAU-YH;CL7660.Contig1_NAU-YH;CL7660.Contig2_NAU-YH;CL7660.Contig3_NAU-YH;Unige…	K00454+K00100+K15718+K14674+K01047
Taurine and hypotaurine metabolism	29	CL10764.Contig1_NAU-YH;CL1337.Contig1_NAU-YH;CL1739.Contig1_NAU-YH;CL1739.Contig2_NAU-YH;CL1739.Contig3_NAU-YH;CL2572.Contig1_NAU-YH;CL5862.Contig1_NAU-YH;CL5862.Contig2_NAU-YH;CL5862.Contig3_NAU-YH;CL5862.Contig4_NAU-YH;CL6039.Contig1_NAU-YH;CL6039.Contig2_NAU-YH;CL9114.Contig1_NAU-YH;CL9569.Contig1_NAU-YH;CL9569.Contig2_NAU-YH;CL9569.Contig3_NAU-YH;CL9569.Contig4_NAU-YH;CL9975.Contig1_NAU-YH;CL…	K10712+K01580+K00681
Glycosphingolipid biosynthesis - globo series	26	CL10384.Contig1_NAU-YH;CL10384.Contig2_NAU-YH;CL10384.Contig3_NAU-YH;CL10531.Contig1_NAU-YH;CL10531.Contig2_NAU-YH;CL1615.Contig1_NAU-YH;CL1615.Contig2_NAU-YH;CL1615.Contig3_NAU-YH;CL759.Contig1_NAU-YH;CL759.Contig2_NAU-YH;CL759.Contig3_NAU-YH;CL759.Contig4_NAU-YH;CL759.Contig5_NAU-YH;CL759.Contig6_NAU-YH;Unigene11361_NAU-YH;Unigene11700_NAU-YH;Unigene11701_NAU-YH;Unigene12697_NAU-YH;Unigene15042…	K12373+K01988+K07407
Sulfur relay system	24	CL1923.Contig1_NAU-YH;CL1923.Contig2_NAU-YH;CL1923.Contig3_NAU-YH;CL1923.Contig4_NAU-YH;CL3514.Contig2_NAU-YH;CL3514.Contig4_NAU-YH;CL4057.Contig1_NAU-YH;CL4064.Contig1_NAU-YH;CL4064.Contig2_NAU-YH;CL5425.Contig1_NAU-YH;CL5425.Contig2_NAU-YH;CL6353.Contig1_NAU-YH;CL7083.Contig1_NAU-YH;CL9459.Contig1_NAU-YH;Unigene18314_NAU-YH;Unigene18772_NAU-YH;Unigene18773_NAU-YH;Unigene23599_NAU-YH;Unigene250_…	K14168+K03635+K00566+K12161+K01011+K03639+K11996+K04487+K14169
Synthesis and degradation of ketone bodies	20	CL10448.Contig1_NAU-YH;CL10448.Contig2_NAU-YH;CL11151.Contig1_NAU-YH;CL11151.Contig2_NAU-YH;CL12592.Contig1_NAU-YH;CL12592.Contig2_NAU-YH;CL1302.Contig1_NAU-YH;CL1302.Contig2_NAU-YH;CL1334.Contig1_NAU-YH;CL145.Contig1_NAU-YH;CL145.Contig2_NAU-YH;CL145.Contig3_NAU-YH;CL145.Contig4_NAU-YH;CL145.Contig5_NAU-YH;CL3445.Contig1_NAU-YH;CL3445.Contig2_NAU-YH;CL3445.Contig3_NAU-YH;CL3445.Contig4_NAU-YH;Un…	K01640+K00626+K01641
C5-Branched dibasic acid metabolism	20	CL11738.Contig1_NAU-YH;CL11738.Contig2_NAU-YH;CL13835.Contig1_NAU-YH;CL7136.Contig1_NAU-YH;CL7136.Contig2_NAU-YH;CL7136.Contig3_NAU-YH;CL7136.Contig4_NAU-YH;CL7136.Contig5_NAU-YH;CL7898.Contig1_NAU-YH;CL7898.Contig2_NAU-YH;CL9003.Contig1_NAU-YH;Unigene1957_NAU-YH;Unigene19693_NAU-YH;Unigene20406_NAU-YH;Unigene2263_NAU-YH;Unigene37096_NAU-YH;Unigene4319_NAU-YH;Unigene705_NAU-YH;Unigene8556_NAU-YH;…	K01704+K01652+K01653+K01703
Thiamine metabolism	15	CL10751.Contig1_NAU-YH;CL10751.Contig2_NAU-YH;CL10840.Contig1_NAU-YH;CL10840.Contig2_NAU-YH;CL13574.Contig1_NAU-YH;CL3013.Contig1_NAU-YH;CL3013.Contig2_NAU-YH;Unigene14133_NAU-YH;Unigene16966_NAU-YH;Unigene22013_NAU-YH;Unigene22092_NAU-YH;Unigene22778_NAU-YH;Unigene23599_NAU-YH;Unigene27009_NAU-YH;Unigene8665_NAU-YH	K00878+K00949+K03147+K14153+K03707+K11717+K04487
Biotin metabolism	15	CL3421.Contig10_NAU-YH;CL3421.Contig11_NAU-YH;CL3421.Contig3_NAU-YH;CL3421.Contig4_NAU-YH;CL3421.Contig6_NAU-YH;CL3421.Contig7_NAU-YH;CL3421.Contig8_NAU-YH;CL3421.Contig9_NAU-YH;Unigene10300_NAU-YH;Unigene26409_NAU-YH;Unigene29702_NAU-YH;Unigene29703_NAU-YH;Unigene347_NAU-YH;Unigene35119_NAU-YH;Unigene4981_NAU-YH	K01012+K00652+K00833
Caffeine metabolism	14	CL12025.Contig1_NAU-YH;CL1510.Contig1_NAU-YH;CL1510.Contig2_NAU-YH;CL5401.Contig1_NAU-YH;CL5401.Contig2_NAU-YH;CL5401.Contig3_NAU-YH;CL5401.Contig4_NAU-YH;CL5401.Contig5_NAU-YH;Unigene29980_NAU-YH;Unigene29981_NAU-YH;Unigene30479_NAU-YH;Unigene32273_NAU-YH;Unigene33162_NAU-YH;Unigene9375_NAU-YH	K00106+K00365
Monoterpenoid biosynthesis	12	CL8494.Contig1_NAU-YH;CL8494.Contig2_NAU-YH;CL9355.Contig1_NAU-YH;CL9355.Contig2_NAU-YH;Unigene10042_NAU-YH;Unigene12680_NAU-YH;Unigene12848_NAU-YH;Unigene3084_NAU-YH;Unigene33209_NAU-YH;Unigene37340_NAU-YH;Unigene9448_NAU-YH;Unigene9449_NAU-YH	K15095+K07385+K12467
Anthocyanin biosynthesis	11	CL12747.Contig1_NAU-YH;CL12747.Contig2_NAU-YH;CL1797.Contig1_NAU-YH;CL1797.Contig2_NAU-YH;CL5671.Contig1_NAU-YH;CL5671.Contig2_NAU-YH;CL572.Contig2_NAU-YH;CL572.Contig4_NAU-YH;CL572.Contig5_NAU-YH;Unigene10847_NAU-YH;Unigene19576_NAU-YH	K12338+K12930
Lipoic acid metabolism	9	CL11000.Contig1_NAU-YH;CL11000.Contig2_NAU-YH;CL4878.Contig1_NAU-YH;CL9705.Contig1_NAU-YH;Unigene1053_NAU-YH;Unigene15636_NAU-YH;Unigene18278_NAU-YH;Unigene18279_NAU-YH;Unigene30561_NAU-YH	K03801+K03644
Betalain biosynthesis	4	CL3725.Contig1_NAU-YH;CL3725.Contig2_NAU-YH;CL3725.Contig3_NAU-YH;CL3725.Contig4_NAU-YH	K15777
