# Supplementary material for: De novo Taproot Transcriptome Sequencing and Analysis of Major Genes Involved in Sucrose Metabolism in Radish (Raphanus sativus L.)
Source: Front Plant Sci. 2016 May 17;7:585. doi: 10.3389/fpls.2016.00585 (PMC4868836; doi:10.3389/fpls.2016.00585)
Supplement: Supplementary file 3 [file Table3.xlsx]

## Sheet: Table S3A
Table S3A Candidate genes involved in sucrose metabolism of radish in NAU-YH transcriptome.
Transcript ID	Gene length	NAU-YH_raw fragments(18170217)	NAU-YH_FPKM	Nr-ID	Nr-Score	Nr-Evalue	Nr-annotation	Nt-ID	Nt-Score	Nt-Evalue	Nt-annotation	Swissprot-ID	Swissprot-Score	Swissprot-Evalue	Swissprot-annotation	COG-Protein-or-Domain	COG-Score	COG-Evalue	COG-ID	COG-Function-Description	KO_id	KEGG-Evalue	KEGG-Score	KEGG-Gene	ko_definition	GO-BiologicalProcess	GO-MolecularFunction	Go-CellularComponent	Blastx Description by mannual	Length	Total score	Query covery	E-value	Identities	Accession
sucrose-phosphate synthase (16)																													-	-	-	-	-	-	-
CL10532.Contig1_NAU-YH	2109	354	9.2378	gi|297807145|ref|XP_002871456.1|	1201	0	ATSPS2F [Arabidopsis lyrata subsp. lyrata] >gi|297317293|gb|EFH47715.1| ATSPS2F [Arabidopsis lyrata subsp. lyrata]	gi|297807144|ref|XM_002871410.1|	1217	0	Arabidopsis lyrata subsp. lyrata ATSPS2F, mRNA	sp|Q9FY54|SPSA2_ARATH	1194	0	Probable sucrose-phosphate synthase 2 OS=Arabidopsis thaliana GN=SPS2 PE=1 SV=1	sll0045_1	235	3e-61	COG0438	Glycosyltransferase	K00696	0	944	vvi:100241955	sucrose-phosphate synthase [EC:2.4.1.14]	GO:0001666//response to hypoxia;GO:0010208//pollen wall assembly;GO:0005985//sucrose metabolic process;GO:0019375//galactolipid biosynthetic process	GO:0046524//sucrose-phosphate synthase activity	GO:0005829//cytosol;GO:0005634//nucleus;GO:0005886//plasma membrane	-	-	-	-	-	-	-
CL10532.Contig2_NAU-YH	442	5	0.6226	gi|17978915|gb|AAL47425.1|	171	4e-42	AT5g11110/T5K6_100 [Arabidopsis thaliana] >gi|27363388|gb|AAO11613.1| At5g11110/T5K6_100 [Arabidopsis thaliana]	gi|332002898|gb|CP002688.1|	295	2e-77	Arabidopsis thaliana chromosome 5, complete sequence	sp|Q9FY54|SPSA2_ARATH	171	2e-43	Probable sucrose-phosphate synthase 2 OS=Arabidopsis thaliana GN=SPS2 PE=1 SV=1	--	--	--	--	--	K00696	4e-29	124	vvi:100241955	sucrose-phosphate synthase [EC:2.4.1.14]	GO:0001666//response to hypoxia;GO:0010208//pollen wall assembly;GO:0005985//sucrose metabolic process;GO:0019375//galactolipid biosynthetic process	GO:0046524//sucrose-phosphate synthase activity	GO:0005829//cytosol;GO:0005634//nucleus;GO:0005886//plasma membrane	-	-	-	-	-	-	-
CL13324.Contig1_NAU-YH	274	80	16.0686	gi|297812209|ref|XP_002873988.1|	175.6	2e-43	ATSPS1F [Arabidopsis lyrata subsp. lyrata] >gi|297319825|gb|EFH50247.1| ATSPS1F [Arabidopsis lyrata subsp. lyrata]	gi|460157163|gb|GABL01088628.1|	305	1e-80	TSA: Camelina sativa comp64092_c0_seq17 transcribed RNA sequence	sp|Q94BT0|SPSA1_ARATH	175	5e-45	Sucrose-phosphate synthase 1 OS=Arabidopsis thaliana GN=SPS1 PE=1 SV=1	--	--	--	--	--	K00696	1e-44	175	aly:ARALYDRAFT_488935	sucrose-phosphate synthase [EC:2.4.1.14]	GO:0005985//sucrose metabolic process;GO:0009058//biosynthetic process	GO:0046524//sucrose-phosphate synthase activity	GO:0009506//plasmodesma;GO:0005886//plasma membrane;GO:0005634//nucleus;GO:0005829//cytosol	-	-	-	-	-	-	-
CL13324.Contig2_NAU-YH	904	439	26.7261	gi|297812209|ref|XP_002873988.1|	432.2	5e-120	ATSPS1F [Arabidopsis lyrata subsp. lyrata] >gi|297319825|gb|EFH50247.1| ATSPS1F [Arabidopsis lyrata subsp. lyrata]	gi|297812208|ref|XM_002873942.1|	743	0	Arabidopsis lyrata subsp. lyrata ATSPS1F, mRNA	sp|Q94BT0|SPSA1_ARATH	432	2e-121	Sucrose-phosphate synthase 1 OS=Arabidopsis thaliana GN=SPS1 PE=1 SV=1	sll0045_1	89	1e-17	COG0438	Glycosyltransferase	K00696	5e-121	432	aly:ARALYDRAFT_488935	sucrose-phosphate synthase [EC:2.4.1.14]	GO:0005985//sucrose metabolic process;GO:0009058//biosynthetic process	GO:0046524//sucrose-phosphate synthase activity	GO:0009506//plasmodesma;GO:0005886//plasma membrane;GO:0005634//nucleus;GO:0005829//cytosol	-	-	-	-	-	-	-
CL10142.Contig1_NAU-YH	355	47	7.2863	gi|297807145|ref|XP_002871456.1|	220.3	7e-57	ATSPS2F [Arabidopsis lyrata subsp. lyrata] >gi|297317293|gb|EFH47715.1| ATSPS2F [Arabidopsis lyrata subsp. lyrata]	gi|297807144|ref|XM_002871410.1|	252	2e-64	Arabidopsis lyrata subsp. lyrata ATSPS2F, mRNA	sp|Q9FY54|SPSA2_ARATH	216	2e-57	Probable sucrose-phosphate synthase 2 OS=Arabidopsis thaliana GN=SPS2 PE=1 SV=1	sll0045_1	86.7	9e-18	COG0438	Glycosyltransferase	K00696	2e-51	197	pop:POPTR_745684	sucrose-phosphate synthase [EC:2.4.1.14]	GO:0001666//response to hypoxia;GO:0010208//pollen wall assembly;GO:0005985//sucrose metabolic process;GO:0019375//galactolipid biosynthetic process	GO:0046524//sucrose-phosphate synthase activity	GO:0005829//cytosol;GO:0005634//nucleus;GO:0005886//plasma membrane	-	-	-	-	-	-	-
CL6177.Contig1_NAU-YH	2762	5071	101.044	gi|297812209|ref|XP_002873988.1|	1546.2	0	ATSPS1F [Arabidopsis lyrata subsp. lyrata] >gi|297319825|gb|EFH50247.1| ATSPS1F [Arabidopsis lyrata subsp. lyrata]	gi|460171259|gb|GABL01084714.1|	2853	0	TSA: Camelina sativa comp63522_c0_seq1 transcribed RNA sequence	sp|Q94BT0|SPSA1_ARATH	1541	0	Sucrose-phosphate synthase 1 OS=Arabidopsis thaliana GN=SPS1 PE=1 SV=1	sll0045_1	311	5e-84	COG0438	Glycosyltransferase	K00696	0	1546	aly:ARALYDRAFT_488935	sucrose-phosphate synthase [EC:2.4.1.14]	GO:0005985//sucrose metabolic process;GO:0009058//biosynthetic process	GO:0046524//sucrose-phosphate synthase activity	GO:0009506//plasmodesma;GO:0005886//plasma membrane;GO:0005634//nucleus;GO:0005829//cytosol	-	-	-	-	-	-	-
CL6177.Contig2_NAU-YH	248	44	9.7643	gi|297812209|ref|XP_002873988.1|	158.3	3e-38	ATSPS1F [Arabidopsis lyrata subsp. lyrata] >gi|297319825|gb|EFH50247.1| ATSPS1F [Arabidopsis lyrata subsp. lyrata]	gi|199580107|gb|AC189411.2|	349	8e-94	Brassica rapa subsp. pekinensis clone KBrB060E11, complete sequence	sp|Q94BT0|SPSA1_ARATH	158	8e-40	Sucrose-phosphate synthase 1 OS=Arabidopsis thaliana GN=SPS1 PE=1 SV=1	sll0045_1	60.1	1e-09	COG0438	Glycosyltransferase	K00696	2e-39	158	aly:ARALYDRAFT_488935	sucrose-phosphate synthase [EC:2.4.1.14]	GO:0005985//sucrose metabolic process;GO:0009058//biosynthetic process	GO:0046524//sucrose-phosphate synthase activity	GO:0009506//plasmodesma;GO:0005886//plasma membrane;GO:0005634//nucleus;GO:0005829//cytosol	-	-	-	-	-	-	-
CL6177.Contig3_NAU-YH	415	92	12.2006	gi|110740055|dbj|BAF01930.1|	221.5	3e-57	sucrose-phosphate synthase - like protein [Arabidopsis thaliana]	gi|199580107|gb|AC189411.2|	361	4e-97	Brassica rapa subsp. pekinensis clone KBrB060E11, complete sequence	sp|Q94BT0|SPSA1_ARATH	221	1e-58	Sucrose-phosphate synthase 1 OS=Arabidopsis thaliana GN=SPS1 PE=1 SV=1	--	--	--	--	--	K00696	3e-58	221	ath:AT5G20280	sucrose-phosphate synthase [EC:2.4.1.14]	GO:0005985//sucrose metabolic process;GO:0009058//biosynthetic process	GO:0046524//sucrose-phosphate synthase activity	GO:0009506//plasmodesma;GO:0005886//plasma membrane;GO:0005634//nucleus;GO:0005829//cytosol	-	-	-	-	-	-	-
CL6239.Contig1_NAU-YH	1528	29	1.0445	gi|297809217|ref|XP_002872492.1|	820.8	0	ATSPS4F [Arabidopsis lyrata subsp. lyrata] >gi|297318329|gb|EFH48751.1| ATSPS4F [Arabidopsis lyrata subsp. lyrata]	gi|297809216|ref|XM_002872446.1|	1622	0	Arabidopsis lyrata subsp. lyrata ATSPS4F, mRNA	sp|F4JLK2|SPSA4_ARATH	816	0	Probable sucrose-phosphate synthase 4 OS=Arabidopsis thaliana GN=SPS4 PE=1 SV=1	sll0045_1	114	5e-25	COG0438	Glycosyltransferase	K00696	0	820	aly:ARALYDRAFT_489859	sucrose-phosphate synthase [EC:2.4.1.14]	GO:0001666//response to hypoxia;GO:0010075//regulation of meristem growth;GO:0005985//sucrose metabolic process;GO:0019375//galactolipid biosynthetic process	GO:0046524//sucrose-phosphate synthase activity	GO:0005634//nucleus;GO:0005886//plasma membrane	-	-	-	-	-	-	-
CL6239.Contig2_NAU-YH	1516	5	0.1815	gi|297809217|ref|XP_002872492.1|	783.9	0	ATSPS4F [Arabidopsis lyrata subsp. lyrata] >gi|297318329|gb|EFH48751.1| ATSPS4F [Arabidopsis lyrata subsp. lyrata]	gi|297809216|ref|XM_002872446.1|	1544	0	Arabidopsis lyrata subsp. lyrata ATSPS4F, mRNA	sp|F4JLK2|SPSA4_ARATH	779	0	Probable sucrose-phosphate synthase 4 OS=Arabidopsis thaliana GN=SPS4 PE=1 SV=1	sll0045_1	79.7	1e-14	COG0438	Glycosyltransferase	K00696	0	783	aly:ARALYDRAFT_489859	sucrose-phosphate synthase [EC:2.4.1.14]	GO:0001666//response to hypoxia;GO:0010075//regulation of meristem growth;GO:0005985//sucrose metabolic process;GO:0019375//galactolipid biosynthetic process	GO:0046524//sucrose-phosphate synthase activity	GO:0005634//nucleus;GO:0005886//plasma membrane	-	-	-	-	-	-	-
CL9517.Contig1_NAU-YH	1785	11	0.3392	gi|297809217|ref|XP_002872492.1|	312	0	ATSPS4F [Arabidopsis lyrata subsp. lyrata] >gi|297318329|gb|EFH48751.1| ATSPS4F [Arabidopsis lyrata subsp. lyrata]	gi|297809216|ref|XM_002872446.1|	1471	0	Arabidopsis lyrata subsp. lyrata ATSPS4F, mRNA	sp|F4JLK2|SPSA4_ARATH	718	0	Probable sucrose-phosphate synthase 4 OS=Arabidopsis thaliana GN=SPS4 PE=1 SV=1	sll0045_1	243	1e-70	COG0438	Glycosyltransferase	K00696	0	717	aly:ARALYDRAFT_489859	sucrose-phosphate synthase [EC:2.4.1.14]	GO:0001666//response to hypoxia;GO:0010075//regulation of meristem growth;GO:0005985//sucrose metabolic process;GO:0019375//galactolipid biosynthetic process	GO:0046524//sucrose-phosphate synthase activity	GO:0005634//nucleus;GO:0005886//plasma membrane	-	-	-	-	-	-	-
CL9517.Contig2_NAU-YH	1340	0	0	gi|297809217|ref|XP_002872492.1|	794.3	0	ATSPS4F [Arabidopsis lyrata subsp. lyrata] >gi|297318329|gb|EFH48751.1| ATSPS4F [Arabidopsis lyrata subsp. lyrata]	gi|145323140|ref|NM_001036532.2|	1471	0	Arabidopsis thaliana sucrose-phosphate synthase (ATSPS4F) mRNA, complete cds	sp|F4JLK2|SPSA4_ARATH	791	0	Probable sucrose-phosphate synthase 4 OS=Arabidopsis thaliana GN=SPS4 PE=1 SV=1	sll0045_1	193	7e-49	COG0438	Glycosyltransferase	K00696	0	794	aly:ARALYDRAFT_489859	sucrose-phosphate synthase [EC:2.4.1.14]	GO:0001666//response to hypoxia;GO:0010075//regulation of meristem growth;GO:0005985//sucrose metabolic process;GO:0019375//galactolipid biosynthetic process	GO:0046524//sucrose-phosphate synthase activity	GO:0005634//nucleus;GO:0005886//plasma membrane	-	-	-	-	-	-	-
CL9517.Contig3_NAU-YH	1727	7	0.2231	gi|297809217|ref|XP_002872492.1|	1072.4	0	ATSPS4F [Arabidopsis lyrata subsp. lyrata] >gi|297318329|gb|EFH48751.1| ATSPS4F [Arabidopsis lyrata subsp. lyrata]	gi|145323140|ref|NM_001036532.2|	2012	0	Arabidopsis thaliana sucrose-phosphate synthase (ATSPS4F) mRNA, complete cds	sp|F4JLK2|SPSA4_ARATH	1071	0	Probable sucrose-phosphate synthase 4 OS=Arabidopsis thaliana GN=SPS4 PE=1 SV=1	sll0045_1	291	2e-78	COG0438	Glycosyltransferase	K00696	0	1072	aly:ARALYDRAFT_489859	sucrose-phosphate synthase [EC:2.4.1.14]	GO:0001666//response to hypoxia;GO:0010075//regulation of meristem growth;GO:0005985//sucrose metabolic process;GO:0019375//galactolipid biosynthetic process	GO:0046524//sucrose-phosphate synthase activity	GO:0005634//nucleus;GO:0005886//plasma membrane	-	-	-	-	-	-	-
CL9517.Contig4_NAU-YH	1398	0	0	gi|297809217|ref|XP_002872492.1|	312	0	ATSPS4F [Arabidopsis lyrata subsp. lyrata] >gi|297318329|gb|EFH48751.1| ATSPS4F [Arabidopsis lyrata subsp. lyrata]	gi|297809216|ref|XM_002872446.1|	906	0	Arabidopsis lyrata subsp. lyrata ATSPS4F, mRNA	sp|F4JLK2|SPSA4_ARATH	438	0	Probable sucrose-phosphate synthase 4 OS=Arabidopsis thaliana GN=SPS4 PE=1 SV=1	sll0045_1	145	2e-41	COG0438	Glycosyltransferase	K00696	0	439	aly:ARALYDRAFT_489859	sucrose-phosphate synthase [EC:2.4.1.14]	GO:0001666//response to hypoxia;GO:0010075//regulation of meristem growth;GO:0005985//sucrose metabolic process;GO:0019375//galactolipid biosynthetic process	GO:0046524//sucrose-phosphate synthase activity	GO:0005634//nucleus;GO:0005886//plasma membrane	-	-	-	-	-	-	-
Unigene14135_NAU-YH	430	55	7.0394	gi|297807145|ref|XP_002871456.1|	260.4	6e-69	ATSPS2F [Arabidopsis lyrata subsp. lyrata] >gi|297317293|gb|EFH47715.1| ATSPS2F [Arabidopsis lyrata subsp. lyrata]	gi|79510909|ref|NM_121149.3|	458	1e-126	Arabidopsis thaliana sucrose phosphate synthase 2F (SPS2F) mRNA, complete cds	sp|Q9FY54|SPSA2_ARATH	255	8e-69	Probable sucrose-phosphate synthase 2 OS=Arabidopsis thaliana GN=SPS2 PE=1 SV=1	sll0045_1	99.8	1e-21	COG0438	Glycosyltransferase	K00696	3e-54	207	rcu:RCOM_0923320	sucrose-phosphate synthase [EC:2.4.1.14]	GO:0001666//response to hypoxia;GO:0010208//pollen wall assembly;GO:0005985//sucrose metabolic process;GO:0019375//galactolipid biosynthetic process	GO:0046524//sucrose-phosphate synthase activity	GO:0005829//cytosol;GO:0005634//nucleus;GO:0005886//plasma membrane	-	-	-	-	-	-	-
Unigene5004_NAU-YH	243	15	3.3972	gi|297807145|ref|XP_002871456.1|	154.5	4e-37	ATSPS2F [Arabidopsis lyrata subsp. lyrata] >gi|297317293|gb|EFH47715.1| ATSPS2F [Arabidopsis lyrata subsp. lyrata]	gi|297807144|ref|XM_002871410.1|	262	1e-67	Arabidopsis lyrata subsp. lyrata ATSPS2F, mRNA	sp|Q9FY54|SPSA2_ARATH	154	1e-38	Probable sucrose-phosphate synthase 2 OS=Arabidopsis thaliana GN=SPS2 PE=1 SV=1	--	--	--	--	--	K00696	8e-34	139	vvi:100241955	sucrose-phosphate synthase [EC:2.4.1.14]	GO:0001666//response to hypoxia;GO:0010208//pollen wall assembly;GO:0005985//sucrose metabolic process;GO:0019375//galactolipid biosynthetic process	GO:0046524//sucrose-phosphate synthase activity	GO:0005829//cytosol;GO:0005634//nucleus;GO:0005886//plasma membrane	-	-	-	-	-	-	-
sucrose synthase (29)																													-	-	-	-	-	-	-
CL10015.Contig1_NAU-YH	1279	12695	546.263	gi|297812265|ref|XP_002874016.1|	658.7	0	hypothetical protein ARALYDRAFT_910122 [Arabidopsis lyrata subsp. lyrata] >gi|297319853|gb|EFH50275.1| hypothetical protein ARALYDRAFT_910122 [Arabidopsis lyrata subsp. lyrata]	gi|460226726|gb|GABL01039683.1|	1421	0	TSA: Camelina sativa comp49786_c0_seq1 transcribed RNA sequence	sp|P49040|SUS1_ARATH	657	0	Sucrose synthase 1 OS=Arabidopsis thaliana GN=SUS1 PE=1 SV=3	all1059	250	4e-66	COG0438	Glycosyltransferase	K00695	0	658	aly:ARALYDRAFT_910122	sucrose synthase [EC:2.4.1.13]	GO:0010267//production of ta-siRNAs involved in RNA interference;GO:0072708//response to sorbitol;GO:0009414//response to water deprivation;GO:0000911//cytokinesis by cell plate formation;GO:0009749//response to glucose stimulus;GO:0006306//DNA methylation;GO:0010599//production of lsiRNA involved in RNA interference;GO:0009908//flower development;GO:0010050//vegetative phase change;GO:0009880//e…	GO:0008026//ATP-dependent helicase activity;GO:0004525//ribonuclease III activity;GO:0003725//double-stranded RNA binding;GO:0016157//sucrose synthase activity;GO:0005515//protein binding;GO:0003677//DNA binding;GO:0005524//ATP binding	GO:0005829//cytosol;GO:0009506//plasmodesma;GO:0005886//plasma membrane;GO:0005773//vacuole;GO:0010445//nuclear dicing body	-	-	-	-	-	-	-
CL10225.Contig1_NAU-YH	568	68	6.5887	gi|15219457|ref|NP_177480.1|	376.3	1e-103	sucrose synthase 6 [Arabidopsis thaliana] >gi|75263139|sp|Q9FX32.1|SUS6_ARATH RecName: Full=Sucrose synthase 6; Short=AtSUS6; AltName: Full=Sucrose-UDP glucosyltransferase 6 >gi|332197329|gb|AEE35450.1| sucrose synthase 6 [Arabidopsis thaliana]	gi|334183888|ref|NM_001198461.1|	801	0	Arabidopsis thaliana sucrose synthase 6 (SUS6) mRNA, complete cds	sp|Q9FX32|SUS6_ARATH	376	5e-105	Sucrose synthase 6 OS=Arabidopsis thaliana GN=SUS6 PE=1 SV=1	all1059	193	2e-49	COG0438	Glycosyltransferase	K00695	1e-104	376	ath:AT1G73370	sucrose synthase [EC:2.4.1.13]	GO:0005986//sucrose biosynthetic process;GO:0019375//galactolipid biosynthetic process;GO:0080165//callose deposition in phloem sieve plate;GO:0001666//response to hypoxia	GO:0016157//sucrose synthase activity	GO:0005618//cell wall;GO:0009507//chloroplast	-	-	-	-	-	-	-
CL1487.Contig10_NAU-YH	1389	1	0.0396	gi|297805240|ref|XP_002870504.1|	784.6	0	hypothetical protein ARALYDRAFT_493691 [Arabidopsis lyrata subsp. lyrata] >gi|297316340|gb|EFH46763.1| hypothetical protein ARALYDRAFT_493691 [Arabidopsis lyrata subsp. lyrata]	gi|42568159|ref|NM_123077.2|	1546	0	Arabidopsis thaliana sucrose synthase 5 (SUS5) mRNA, complete cds	sp|F4K5W8|SUS5_ARATH	778	0	Sucrose synthase 5 OS=Arabidopsis thaliana GN=SUS5 PE=2 SV=1	all1059	301	1e-81	COG0438	Glycosyltransferase	K00695	0	784	aly:ARALYDRAFT_493691	sucrose synthase [EC:2.4.1.13]	GO:0005986//sucrose biosynthetic process;GO:0019375//galactolipid biosynthetic process;GO:0080165//callose deposition in phloem sieve plate;GO:0001666//response to hypoxia	GO:0016157//sucrose synthase activity	GO:0005618//cell wall;GO:0009507//chloroplast	-	-	-	-	-	-	-
CL1487.Contig11_NAU-YH	1572	1	0.035	gi|297805240|ref|XP_002870504.1|	31.2	0	hypothetical protein ARALYDRAFT_493691 [Arabidopsis lyrata subsp. lyrata] >gi|297316340|gb|EFH46763.1| hypothetical protein ARALYDRAFT_493691 [Arabidopsis lyrata subsp. lyrata]	gi|42568159|ref|NM_123077.2|	1227	0	Arabidopsis thaliana sucrose synthase 5 (SUS5) mRNA, complete cds	sp|F4K5W8|SUS5_ARATH	645	0	Sucrose synthase 5 OS=Arabidopsis thaliana GN=SUS5 PE=2 SV=1	all1059	239	8e-77	COG0438	Glycosyltransferase	K00695	0	650	aly:ARALYDRAFT_493691	sucrose synthase [EC:2.4.1.13]	GO:0005986//sucrose biosynthetic process;GO:0019375//galactolipid biosynthetic process;GO:0080165//callose deposition in phloem sieve plate;GO:0001666//response to hypoxia	GO:0016157//sucrose synthase activity	GO:0005618//cell wall;GO:0009507//chloroplast	-	-	-	-	-	-	-
CL1487.Contig12_NAU-YH	1373	1	0.0401	gi|297805240|ref|XP_002870504.1|	758.1	0	hypothetical protein ARALYDRAFT_493691 [Arabidopsis lyrata subsp. lyrata] >gi|297316340|gb|EFH46763.1| hypothetical protein ARALYDRAFT_493691 [Arabidopsis lyrata subsp. lyrata]	gi|42568159|ref|NM_123077.2|	1481	0	Arabidopsis thaliana sucrose synthase 5 (SUS5) mRNA, complete cds	sp|F4K5W8|SUS5_ARATH	752	0	Sucrose synthase 5 OS=Arabidopsis thaliana GN=SUS5 PE=2 SV=1	all1059	301	1e-81	COG0438	Glycosyltransferase	K00695	0	758	aly:ARALYDRAFT_493691	sucrose synthase [EC:2.4.1.13]	GO:0005986//sucrose biosynthetic process;GO:0019375//galactolipid biosynthetic process;GO:0080165//callose deposition in phloem sieve plate;GO:0001666//response to hypoxia	GO:0016157//sucrose synthase activity	GO:0005618//cell wall;GO:0009507//chloroplast	-	-	-	-	-	-	-
CL1487.Contig1_NAU-YH	1884	1	0.0292	gi|297805240|ref|XP_002870504.1|	1112.4	0	hypothetical protein ARALYDRAFT_493691 [Arabidopsis lyrata subsp. lyrata] >gi|297316340|gb|EFH46763.1| hypothetical protein ARALYDRAFT_493691 [Arabidopsis lyrata subsp. lyrata]	gi|42568159|ref|NM_123077.2|	2068	0	Arabidopsis thaliana sucrose synthase 5 (SUS5) mRNA, complete cds	sp|F4K5W8|SUS5_ARATH	1104	0	Sucrose synthase 5 OS=Arabidopsis thaliana GN=SUS5 PE=2 SV=1	all1059	459	6e-129	COG0438	Glycosyltransferase	K00695	0	1112	aly:ARALYDRAFT_493691	sucrose synthase [EC:2.4.1.13]	GO:0005986//sucrose biosynthetic process;GO:0019375//galactolipid biosynthetic process;GO:0080165//callose deposition in phloem sieve plate;GO:0001666//response to hypoxia	GO:0016157//sucrose synthase activity	GO:0005618//cell wall;GO:0009507//chloroplast	-	-	-	-	-	-	-
CL1487.Contig2_NAU-YH	2067	4	0.1065	gi|297805240|ref|XP_002870504.1|	31.2	0	hypothetical protein ARALYDRAFT_493691 [Arabidopsis lyrata subsp. lyrata] >gi|297316340|gb|EFH46763.1| hypothetical protein ARALYDRAFT_493691 [Arabidopsis lyrata subsp. lyrata]	gi|42568159|ref|NM_123077.2|	1227	0	Arabidopsis thaliana sucrose synthase 5 (SUS5) mRNA, complete cds	sp|F4K5W8|SUS5_ARATH	645	0	Sucrose synthase 5 OS=Arabidopsis thaliana GN=SUS5 PE=2 SV=1	all1059	239	5e-124	COG0438	Glycosyltransferase	K00695	0	650	aly:ARALYDRAFT_493691	sucrose synthase [EC:2.4.1.13]	GO:0005986//sucrose biosynthetic process;GO:0019375//galactolipid biosynthetic process;GO:0080165//callose deposition in phloem sieve plate;GO:0001666//response to hypoxia	GO:0016157//sucrose synthase activity	GO:0005618//cell wall;GO:0009507//chloroplast	-	-	-	-	-	-	-
CL1487.Contig3_NAU-YH	1868	1	0.0295	gi|297805240|ref|XP_002870504.1|	1085.9	0	hypothetical protein ARALYDRAFT_493691 [Arabidopsis lyrata subsp. lyrata] >gi|297316340|gb|EFH46763.1| hypothetical protein ARALYDRAFT_493691 [Arabidopsis lyrata subsp. lyrata]	gi|42568159|ref|NM_123077.2|	2002	0	Arabidopsis thaliana sucrose synthase 5 (SUS5) mRNA, complete cds	sp|F4K5W8|SUS5_ARATH	1078	0	Sucrose synthase 5 OS=Arabidopsis thaliana GN=SUS5 PE=2 SV=1	all1059	459	6e-129	COG0438	Glycosyltransferase	K00695	0	1085	aly:ARALYDRAFT_493691	sucrose synthase [EC:2.4.1.13]	GO:0005986//sucrose biosynthetic process;GO:0019375//galactolipid biosynthetic process;GO:0080165//callose deposition in phloem sieve plate;GO:0001666//response to hypoxia	GO:0016157//sucrose synthase activity	GO:0005618//cell wall;GO:0009507//chloroplast	-	-	-	-	-	-	-
CL1487.Contig4_NAU-YH	1477	1	0.0373	gi|297805240|ref|XP_002870504.1|	31.2	0	hypothetical protein ARALYDRAFT_493691 [Arabidopsis lyrata subsp. lyrata] >gi|297316340|gb|EFH46763.1| hypothetical protein ARALYDRAFT_493691 [Arabidopsis lyrata subsp. lyrata]	gi|42568159|ref|NM_123077.2|	1481	0	Arabidopsis thaliana sucrose synthase 5 (SUS5) mRNA, complete cds	sp|F4K5W8|SUS5_ARATH	752	0	Sucrose synthase 5 OS=Arabidopsis thaliana GN=SUS5 PE=2 SV=1	all1059	301	1e-81	COG0438	Glycosyltransferase	K00695	0	758	aly:ARALYDRAFT_493691	sucrose synthase [EC:2.4.1.13]	GO:0005986//sucrose biosynthetic process;GO:0019375//galactolipid biosynthetic process;GO:0080165//callose deposition in phloem sieve plate;GO:0001666//response to hypoxia	GO:0016157//sucrose synthase activity	GO:0005618//cell wall;GO:0009507//chloroplast	-	-	-	-	-	-	-
CL1487.Contig5_NAU-YH	1963	1	0.028	gi|297805240|ref|XP_002870504.1|	23.5	0	hypothetical protein ARALYDRAFT_493691 [Arabidopsis lyrata subsp. lyrata] >gi|297316340|gb|EFH46763.1| hypothetical protein ARALYDRAFT_493691 [Arabidopsis lyrata subsp. lyrata]	gi|42568159|ref|NM_123077.2|	1227	0	Arabidopsis thaliana sucrose synthase 5 (SUS5) mRNA, complete cds	sp|F4K5W8|SUS5_ARATH	645	0	Sucrose synthase 5 OS=Arabidopsis thaliana GN=SUS5 PE=2 SV=1	all1059	239	5e-124	COG0438	Glycosyltransferase	K00695	0	650	aly:ARALYDRAFT_493691	sucrose synthase [EC:2.4.1.13]	GO:0005986//sucrose biosynthetic process;GO:0019375//galactolipid biosynthetic process;GO:0080165//callose deposition in phloem sieve plate;GO:0001666//response to hypoxia	GO:0016157//sucrose synthase activity	GO:0005618//cell wall;GO:0009507//chloroplast	-	-	-	-	-	-	-
CL1487.Contig6_NAU-YH	1972	10	0.2791	gi|297805240|ref|XP_002870504.1|	1085.9	0	hypothetical protein ARALYDRAFT_493691 [Arabidopsis lyrata subsp. lyrata] >gi|297316340|gb|EFH46763.1| hypothetical protein ARALYDRAFT_493691 [Arabidopsis lyrata subsp. lyrata]	gi|42568159|ref|NM_123077.2|	2002	0	Arabidopsis thaliana sucrose synthase 5 (SUS5) mRNA, complete cds	sp|F4K5W8|SUS5_ARATH	1078	0	Sucrose synthase 5 OS=Arabidopsis thaliana GN=SUS5 PE=2 SV=1	all1059	459	6e-129	COG0438	Glycosyltransferase	K00695	0	1085	aly:ARALYDRAFT_493691	sucrose synthase [EC:2.4.1.13]	GO:0005986//sucrose biosynthetic process;GO:0019375//galactolipid biosynthetic process;GO:0080165//callose deposition in phloem sieve plate;GO:0001666//response to hypoxia	GO:0016157//sucrose synthase activity	GO:0005618//cell wall;GO:0009507//chloroplast	-	-	-	-	-	-	-
CL1487.Contig7_NAU-YH	1979	1	0.0278	gi|297805240|ref|XP_002870504.1|	439.9	0	hypothetical protein ARALYDRAFT_493691 [Arabidopsis lyrata subsp. lyrata] >gi|297316340|gb|EFH46763.1| hypothetical protein ARALYDRAFT_493691 [Arabidopsis lyrata subsp. lyrata]	gi|42568159|ref|NM_123077.2|	1292	0	Arabidopsis thaliana sucrose synthase 5 (SUS5) mRNA, complete cds	sp|F4K5W8|SUS5_ARATH	671	0	Sucrose synthase 5 OS=Arabidopsis thaliana GN=SUS5 PE=2 SV=1	all1059	239	5e-124	COG0438	Glycosyltransferase	K00695	0	677	aly:ARALYDRAFT_493691	sucrose synthase [EC:2.4.1.13]	GO:0005986//sucrose biosynthetic process;GO:0019375//galactolipid biosynthetic process;GO:0080165//callose deposition in phloem sieve plate;GO:0001666//response to hypoxia	GO:0016157//sucrose synthase activity	GO:0005618//cell wall;GO:0009507//chloroplast	-	-	-	-	-	-	-
CL1487.Contig8_NAU-YH	1484	1	0.0371	gi|297805240|ref|XP_002870504.1|	112.1	0	hypothetical protein ARALYDRAFT_493691 [Arabidopsis lyrata subsp. lyrata] >gi|297316340|gb|EFH46763.1| hypothetical protein ARALYDRAFT_493691 [Arabidopsis lyrata subsp. lyrata]	gi|42568159|ref|NM_123077.2|	1292	0	Arabidopsis thaliana sucrose synthase 5 (SUS5) mRNA, complete cds	sp|F4K5W8|SUS5_ARATH	671	0	Sucrose synthase 5 OS=Arabidopsis thaliana GN=SUS5 PE=2 SV=1	all1059	239	8e-77	COG0438	Glycosyltransferase	K00695	0	677	aly:ARALYDRAFT_493691	sucrose synthase [EC:2.4.1.13]	GO:0005986//sucrose biosynthetic process;GO:0019375//galactolipid biosynthetic process;GO:0080165//callose deposition in phloem sieve plate;GO:0001666//response to hypoxia	GO:0016157//sucrose synthase activity	GO:0005618//cell wall;GO:0009507//chloroplast	-	-	-	-	-	-	-
CL1487.Contig9_NAU-YH	1468	1	0.0375	gi|297805240|ref|XP_002870504.1|	23.5	0	hypothetical protein ARALYDRAFT_493691 [Arabidopsis lyrata subsp. lyrata] >gi|297316340|gb|EFH46763.1| hypothetical protein ARALYDRAFT_493691 [Arabidopsis lyrata subsp. lyrata]	gi|42568159|ref|NM_123077.2|	1227	0	Arabidopsis thaliana sucrose synthase 5 (SUS5) mRNA, complete cds	sp|F4K5W8|SUS5_ARATH	645	0	Sucrose synthase 5 OS=Arabidopsis thaliana GN=SUS5 PE=2 SV=1	all1059	239	8e-77	COG0438	Glycosyltransferase	K00695	0	650	aly:ARALYDRAFT_493691	sucrose synthase [EC:2.4.1.13]	GO:0005986//sucrose biosynthetic process;GO:0019375//galactolipid biosynthetic process;GO:0080165//callose deposition in phloem sieve plate;GO:0001666//response to hypoxia	GO:0016157//sucrose synthase activity	GO:0005618//cell wall;GO:0009507//chloroplast	-	-	-	-	-	-	-
CL4100.Contig1_NAU-YH	366	24	3.6089	gi|297842089|ref|XP_002888926.1|	215.7	1e-55	hypothetical protein ARALYDRAFT_316284 [Arabidopsis lyrata subsp. lyrata] >gi|297334767|gb|EFH65185.1| hypothetical protein ARALYDRAFT_316284 [Arabidopsis lyrata subsp. lyrata]	gi|334183888|ref|NM_001198461.1|	412	1e-112	Arabidopsis thaliana sucrose synthase 6 (SUS6) mRNA, complete cds	sp|Q9FX32|SUS6_ARATH	214	1e-56	Sucrose synthase 6 OS=Arabidopsis thaliana GN=SUS6 PE=1 SV=1	all1059	73.6	8e-14	COG0438	Glycosyltransferase	K00695	1e-56	215	aly:ARALYDRAFT_316284	sucrose synthase [EC:2.4.1.13]	GO:0005986//sucrose biosynthetic process;GO:0019375//galactolipid biosynthetic process;GO:0080165//callose deposition in phloem sieve plate;GO:0001666//response to hypoxia	GO:0016157//sucrose synthase activity	GO:0005618//cell wall;GO:0009507//chloroplast	-	-	-	-	-	-	-
CL4408.Contig1_NAU-YH	1633	139	4.6846	gi|15235300|ref|NP_192137.1|	898.3	0	sucrose synthase 3 [Arabidopsis thaliana] >gi|75264545|sp|Q9M111.1|SUS3_ARATH RecName: Full=Sucrose synthase 3; Short=AtSUS3; AltName: Full=Sucrose-UDP glucosyltransferase 3 >gi|15982721|gb|AAL09730.1| AT4g02280/T2H3_8 [Arabidopsis thaliana] >gi|332656750|gb|AEE82150.1| sucrose synthase 3 [Arabidopsis thaliana]	gi|312281538|dbj|AK352549.1|	1606	0	Thellungiella halophila mRNA, complete cds, clone: RTFL01-01-C22	sp|Q9M111|SUS3_ARATH	898	0	Sucrose synthase 3 OS=Arabidopsis thaliana GN=SUS3 PE=1 SV=1	all1059	323	5e-88	COG0438	Glycosyltransferase	K00695	0	898	ath:AT4G02280	sucrose synthase [EC:2.4.1.13]	GO:0001666//response to hypoxia;GO:0005986//sucrose biosynthetic process;GO:0010555//response to mannitol stimulus;GO:0005982//starch metabolic process;GO:0010431//seed maturation;GO:0009414//response to water deprivation;GO:0019375//galactolipid biosynthetic process;GO:0010098//suspensor development	GO:0016157//sucrose synthase activity	GO:0009507//chloroplast	-	-	-	-	-	-	-
CL4408.Contig2_NAU-YH	1511	14	0.5099	gi|312281539|dbj|BAJ33635.1|	851.3	0	unnamed protein product [Thellungiella halophila]	gi|312281538|dbj|AK352549.1|	1556	0	Thellungiella halophila mRNA, complete cds, clone: RTFL01-01-C22	sp|Q9M111|SUS3_ARATH	846	0	Sucrose synthase 3 OS=Arabidopsis thaliana GN=SUS3 PE=1 SV=1	all1059	323	5e-88	COG0438	Glycosyltransferase	K00695	0	846	ath:AT4G02280	sucrose synthase [EC:2.4.1.13]	GO:0001666//response to hypoxia;GO:0005986//sucrose biosynthetic process;GO:0010555//response to mannitol stimulus;GO:0005982//starch metabolic process;GO:0010431//seed maturation;GO:0009414//response to water deprivation;GO:0019375//galactolipid biosynthetic process;GO:0010098//suspensor development	GO:0016157//sucrose synthase activity	GO:0009507//chloroplast	-	-	-	-	-	-	-
CL6686.Contig1_NAU-YH	205	108	28.9941	gi|15242073|ref|NP_197583.1|	135.2	3e-31	sucrose synthase 1 [Arabidopsis thaliana] >gi|79328294|ref|NP_001031915.1| sucrose synthase 1 [Arabidopsis thaliana] >gi|226693619|sp|P49040.3|SUS1_ARATH RecName: Full=Sucrose synthase 1; Short=AtSUS1; AltName: Full=Sucrose-UDP glucosyltransferase 1 >gi|222423118|dbj|BAH19538.1| AT5G20830 [Arabidopsis thaliana] >gi|332005511|gb|AED92894.1| sucrose synthase 1 [Arabidopsis thaliana] >gi|332005512|g…	gi|460236020|gb|GABL01031929.1|	347	3e-93	TSA: Camelina sativa comp45508_c0_seq1 transcribed RNA sequence	sp|P49040|SUS1_ARATH	135	7e-33	Sucrose synthase 1 OS=Arabidopsis thaliana GN=SUS1 PE=1 SV=3	--	--	--	--	--	K00695	2e-32	135	ath:AT5G20830	sucrose synthase [EC:2.4.1.13]	GO:0010267//production of ta-siRNAs involved in RNA interference;GO:0072708//response to sorbitol;GO:0009414//response to water deprivation;GO:0000911//cytokinesis by cell plate formation;GO:0009749//response to glucose stimulus;GO:0006306//DNA methylation;GO:0010599//production of lsiRNA involved in RNA interference;GO:0009908//flower development;GO:0010050//vegetative phase change;GO:0009880//e…	GO:0008026//ATP-dependent helicase activity;GO:0004525//ribonuclease III activity;GO:0003725//double-stranded RNA binding;GO:0016157//sucrose synthase activity;GO:0005515//protein binding;GO:0003677//DNA binding;GO:0005524//ATP binding	GO:0005829//cytosol;GO:0009506//plasmodesma;GO:0005886//plasma membrane;GO:0005773//vacuole;GO:0010445//nuclear dicing body	-	-	-	-	-	-	-
CL6686.Contig2_NAU-YH	2048	10252	275.498	gi|297812265|ref|XP_002874016.1|	900.6	0	hypothetical protein ARALYDRAFT_910122 [Arabidopsis lyrata subsp. lyrata] >gi|297319853|gb|EFH50275.1| hypothetical protein ARALYDRAFT_910122 [Arabidopsis lyrata subsp. lyrata]	gi|222423117|dbj|AK316826.1|	1742	0	Arabidopsis thaliana AT5G20830 mRNA, complete cds, clone: RAFL05-16-I09	sp|P49040|SUS1_ARATH	893	0	Sucrose synthase 1 OS=Arabidopsis thaliana GN=SUS1 PE=1 SV=3	all1059	338	2e-92	COG0438	Glycosyltransferase	K00695	0	900	aly:ARALYDRAFT_910122	sucrose synthase [EC:2.4.1.13]	GO:0010267//production of ta-siRNAs involved in RNA interference;GO:0072708//response to sorbitol;GO:0009414//response to water deprivation;GO:0000911//cytokinesis by cell plate formation;GO:0009749//response to glucose stimulus;GO:0006306//DNA methylation;GO:0010599//production of lsiRNA involved in RNA interference;GO:0009908//flower development;GO:0010050//vegetative phase change;GO:0009880//e…	GO:0008026//ATP-dependent helicase activity;GO:0004525//ribonuclease III activity;GO:0003725//double-stranded RNA binding;GO:0016157//sucrose synthase activity;GO:0005515//protein binding;GO:0003677//DNA binding;GO:0005524//ATP binding	GO:0005829//cytosol;GO:0009506//plasmodesma;GO:0005886//plasma membrane;GO:0005773//vacuole;GO:0010445//nuclear dicing body	-	-	-	-	-	-	-
CL6686.Contig3_NAU-YH	219	414	104.039	gi|63003687|dbj|BAD98149.1|	152.9	1e-36	sucrose synthase [Brassica oleracea]	gi|63003686|dbj|AB212623.1|	299	6e-79	Brassica oleracea BoSS mRNA for sucrose synthase, partial cds	sp|P49040|SUS1_ARATH	150	1e-37	Sucrose synthase 1 OS=Arabidopsis thaliana GN=SUS1 PE=1 SV=3	all1059	96.3	1e-20	COG0438	Glycosyltransferase	K00695	3e-37	150	aly:ARALYDRAFT_910122	sucrose synthase [EC:2.4.1.13]	GO:0010267//production of ta-siRNAs involved in RNA interference;GO:0072708//response to sorbitol;GO:0009414//response to water deprivation;GO:0000911//cytokinesis by cell plate formation;GO:0009749//response to glucose stimulus;GO:0006306//DNA methylation;GO:0010599//production of lsiRNA involved in RNA interference;GO:0009908//flower development;GO:0010050//vegetative phase change;GO:0009880//e…	GO:0008026//ATP-dependent helicase activity;GO:0004525//ribonuclease III activity;GO:0003725//double-stranded RNA binding;GO:0016157//sucrose synthase activity;GO:0005515//protein binding;GO:0003677//DNA binding;GO:0005524//ATP binding	GO:0005829//cytosol;GO:0009506//plasmodesma;GO:0010445//nuclear dicing body	-	-	-	-	-	-	-
CL7187.Contig1_NAU-YH	630	64	5.5909	gi|15219457|ref|NP_177480.1|	367.1	1e-100	sucrose synthase 6 [Arabidopsis thaliana] >gi|75263139|sp|Q9FX32.1|SUS6_ARATH RecName: Full=Sucrose synthase 6; Short=AtSUS6; AltName: Full=Sucrose-UDP glucosyltransferase 6 >gi|332197329|gb|AEE35450.1| sucrose synthase 6 [Arabidopsis thaliana]	gi|334183888|ref|NM_001198461.1|	626	1e-177	Arabidopsis thaliana sucrose synthase 6 (SUS6) mRNA, complete cds	sp|Q9FX32|SUS6_ARATH	367	4e-102	Sucrose synthase 6 OS=Arabidopsis thaliana GN=SUS6 PE=1 SV=1	all1059	110	2e-24	COG0438	Glycosyltransferase	K00695	1e-101	367	ath:AT1G73370	sucrose synthase [EC:2.4.1.13]	GO:0005986//sucrose biosynthetic process;GO:0019375//galactolipid biosynthetic process;GO:0080165//callose deposition in phloem sieve plate;GO:0001666//response to hypoxia	GO:0016157//sucrose synthase activity	GO:0005618//cell wall;GO:0009507//chloroplast	-	-	-	-	-	-	-
CL7187.Contig2_NAU-YH	923	207	12.3427	gi|297842089|ref|XP_002888926.1|	259.6	5e-68	hypothetical protein ARALYDRAFT_316284 [Arabidopsis lyrata subsp. lyrata] >gi|297334767|gb|EFH65185.1| hypothetical protein ARALYDRAFT_316284 [Arabidopsis lyrata subsp. lyrata]	gi|334183888|ref|NM_001198461.1|	355	5e-95	Arabidopsis thaliana sucrose synthase 6 (SUS6) mRNA, complete cds	sp|Q9FX32|SUS6_ARATH	256	2e-68	Sucrose synthase 6 OS=Arabidopsis thaliana GN=SUS6 PE=1 SV=1	all1059	49.7	7e-10	COG0438	Glycosyltransferase	K00695	4e-69	259	aly:ARALYDRAFT_316284	sucrose synthase [EC:2.4.1.13]	GO:0005986//sucrose biosynthetic process;GO:0019375//galactolipid biosynthetic process;GO:0080165//callose deposition in phloem sieve plate;GO:0001666//response to hypoxia	GO:0016157//sucrose synthase activity	GO:0005618//cell wall;GO:0009507//chloroplast	-	-	-	-	-	-	-
Unigene15243_NAU-YH	429	39	5.0032	gi|10178002|dbj|BAB11375.1|	251.1	3e-66	sucrose synthase [Arabidopsis thaliana]	gi|42568159|ref|NM_123077.2|	387	1e-105	Arabidopsis thaliana sucrose synthase 5 (SUS5) mRNA, complete cds	sp|F4K5W8|SUS5_ARATH	224	1e-59	Sucrose synthase 5 OS=Arabidopsis thaliana GN=SUS5 PE=2 SV=1	--	--	--	--	--	K00695	4e-59	224	ath:AT5G37180	sucrose synthase [EC:2.4.1.13]	GO:0005986//sucrose biosynthetic process;GO:0019375//galactolipid biosynthetic process;GO:0080165//callose deposition in phloem sieve plate;GO:0001666//response to hypoxia	GO:0016157//sucrose synthase activity	GO:0005618//cell wall;GO:0009507//chloroplast	-	-	-	-	-	-	-
Unigene1824_NAU-YH	328	24	4.027	gi|15219457|ref|NP_177480.1|	222.2	1e-57	sucrose synthase 6 [Arabidopsis thaliana] >gi|75263139|sp|Q9FX32.1|SUS6_ARATH RecName: Full=Sucrose synthase 6; Short=AtSUS6; AltName: Full=Sucrose-UDP glucosyltransferase 6 >gi|332197329|gb|AEE35450.1| sucrose synthase 6 [Arabidopsis thaliana]	gi|110797180|gb|AC189500.1|	500	1e-139	Brassica rapa subsp. pekinensis clone KBrB086N06, complete sequence	sp|Q9FX32|SUS6_ARATH	222	5e-59	Sucrose synthase 6 OS=Arabidopsis thaliana GN=SUS6 PE=1 SV=1	all1059	91.7	3e-19	COG0438	Glycosyltransferase	K00695	1e-58	222	aly:ARALYDRAFT_316284	sucrose synthase [EC:2.4.1.13]	GO:0005986//sucrose biosynthetic process;GO:0019375//galactolipid biosynthetic process;GO:0080165//callose deposition in phloem sieve plate;GO:0001666//response to hypoxia	GO:0016157//sucrose synthase activity	GO:0005618//cell wall;GO:0009507//chloroplast	-	-	-	-	-	-	-
Unigene18422_NAU-YH	330	51	8.5054	gi|429326640|gb|AFZ78660.1|	55.1	3e-07	sucrose synthase [Populus tomentosa]	gi|312281538|dbj|AK352549.1|	119	2e-24	Thellungiella halophila mRNA, complete cds, clone: RTFL01-01-C22	sp|Q10LP5|SUS4_ORYSJ	52.4	6e-08	Sucrose synthase 4 OS=Oryza sativa subsp. japonica GN=SUS4 PE=2 SV=1	--	--	--	--	--	K00695	3e-08	54.7	aly:ARALYDRAFT_490342	sucrose synthase [EC:2.4.1.13]	-	-	-	-	-	-	-	-	-	-
Unigene18423_NAU-YH	936	294	17.2867	gi|3377802|gb|AAC28175.1|	600.9	9e-171	T2H3.8 [Arabidopsis thaliana]	gi|312281538|dbj|AK352549.1|	910	0	Thellungiella halophila mRNA, complete cds, clone: RTFL01-01-C22	sp|Q9M111|SUS3_ARATH	600	3e-172	Sucrose synthase 3 OS=Arabidopsis thaliana GN=SUS3 PE=1 SV=1	all1059	262	5e-70	COG0438	Glycosyltransferase	K00695	8e-172	600	ath:AT4G02280	sucrose synthase [EC:2.4.1.13]	GO:0001666//response to hypoxia;GO:0005986//sucrose biosynthetic process;GO:0010555//response to mannitol stimulus;GO:0005982//starch metabolic process;GO:0010431//seed maturation;GO:0009414//response to water deprivation;GO:0019375//galactolipid biosynthetic process;GO:0010098//suspensor development	GO:0016157//sucrose synthase activity	GO:0009507//chloroplast	-	-	-	-	-	-	-
Unigene18664_NAU-YH	294	16	2.9951	gi|297842089|ref|XP_002888926.1|	140.6	7e-33	hypothetical protein ARALYDRAFT_316284 [Arabidopsis lyrata subsp. lyrata] >gi|297334767|gb|EFH65185.1| hypothetical protein ARALYDRAFT_316284 [Arabidopsis lyrata subsp. lyrata]	gi|18410344|ref|NM_105997.1|	268	3e-69	Arabidopsis thaliana sucrose synthase 6 (SUS6) mRNA, complete cds	sp|Q9FX32|SUS6_ARATH	139	4e-34	Sucrose synthase 6 OS=Arabidopsis thaliana GN=SUS6 PE=1 SV=1	--	--	--	--	--	K00695	5e-34	140	aly:ARALYDRAFT_316284	sucrose synthase [EC:2.4.1.13]	GO:0005986//sucrose biosynthetic process;GO:0019375//galactolipid biosynthetic process;GO:0080165//callose deposition in phloem sieve plate;GO:0001666//response to hypoxia	GO:0016157//sucrose synthase activity	GO:0005618//cell wall;GO:0009507//chloroplast	-	-	-	-	-	-	-
Unigene30644_NAU-YH	480	367	42.0789	gi|15239816|ref|NP_199730.1|	218.4	3e-56	sucrose synthase 2 [Arabidopsis thaliana] >gi|374095480|sp|Q00917.3|SUS2_ARATH RecName: Full=Sucrose synthase 2; Short=AtSUS2; AltName: Full=Sucrose-UDP glucosyltransferase 2 >gi|332008397|gb|AED95780.1| sucrose synthase 2 [Arabidopsis thaliana]	gi|30695613|ref|NM_124296.2|	440	1e-121	Arabidopsis thaliana sucrose synthase 2 (SUS2) mRNA, complete cds	sp|Q00917|SUS2_ARATH	218	1e-57	Sucrose synthase 2 OS=Arabidopsis thaliana GN=SUS2 PE=2 SV=3	--	--	--	--	--	K00695	3e-57	218	aly:ARALYDRAFT_494980	sucrose synthase [EC:2.4.1.13]	GO:0009630//gravitropism;GO:0006499//N-terminal protein myristoylation;GO:0000226//microtubule cytoskeleton organization;GO:0006346//methylation-dependent chromatin silencing;GO:0019375//galactolipid biosynthetic process;GO:0007267//cell-cell signaling;GO:0010431//seed maturation;GO:0000911//cytokinesis by cell plate formation;GO:0005986//sucrose biosynthetic process;GO:0010050//vegetative phase …	GO:0016157//sucrose synthase activity	GO:0016020//membrane;GO:0009505//plant-type cell wall;GO:0009507//chloroplast;GO:0005829//cytosol;GO:0005681//spliceosomal complex	-	-	-	-	-	-	-
Unigene33058_NAU-YH	377	24	3.5036	gi|42568160|ref|NP_198534.2|	228.8	2e-59	sucrose synthase 5 [Arabidopsis thaliana] >gi|403377888|sp|F4K5W8.1|SUS5_ARATH RecName: Full=Sucrose synthase 5; Short=AtSUS5; AltName: Full=Sucrose-UDP glucosyltransferase 5 >gi|332006767|gb|AED94150.1| sucrose synthase 5 [Arabidopsis thaliana]	gi|42568159|ref|NM_123077.2|	410	1e-112	Arabidopsis thaliana sucrose synthase 5 (SUS5) mRNA, complete cds	sp|F4K5W8|SUS5_ARATH	228	6e-61	Sucrose synthase 5 OS=Arabidopsis thaliana GN=SUS5 PE=2 SV=1	all1059	65.9	2e-11	COG0438	Glycosyltransferase	K00695	1e-60	228	ath:AT5G37180	sucrose synthase [EC:2.4.1.13]	GO:0005986//sucrose biosynthetic process;GO:0019375//galactolipid biosynthetic process;GO:0080165//callose deposition in phloem sieve plate;GO:0001666//response to hypoxia	GO:0016157//sucrose synthase activity	GO:0005618//cell wall;GO:0009507//chloroplast	-	-	-	-	-	-	-
Invertase or beta-fructofuranosidase (17)																													-	-	-	-	-	-	-
CL236.Contig1_NAU-YH	385	65	9.2916	gi|334185321|ref|NP_001189881.1|	174.5	4e-43	beta-fructofuranosidase [Arabidopsis thaliana] >gi|9294027|dbj|BAB01930.1| beta-fructofuranosidase (EC 3.2.1.26) [Arabidopsis thaliana] >gi|332641894|gb|AEE75415.1| beta-fructofuranosidase [Arabidopsis thaliana]	gi|334185320|ref|NM_001202952.1|	391	1e-106	Arabidopsis thaliana beta-fructofuranosidase (ATBFRUCT1) mRNA, complete cds	sp|Q43866|INV1_ARATH	174	1e-44	Beta-fructofuranosidase, insoluble isoenzyme CWINV1 OS=Arabidopsis thaliana GN=CWINV1 PE=1 SV=1	--	--	--	--	--	K01193	3e-44	174	ath:AT3G13790	beta-fructofuranosidase [EC:3.2.1.26]	GO:0005975//carbohydrate metabolic process;GO:0009611//response to wounding;GO:0010200//response to chitin;GO:0002679//respiratory burst involved in defense response;GO:0015706//nitrate transport;GO:0006865//amino acid transport;GO:0010167//response to nitrate;GO:0080167//response to karrikin	GO:0004564//beta-fructofuranosidase activity;GO:0031219//levanase activity	GO:0005773//vacuole;GO:0005886//plasma membrane;GO:0005618//cell wall;GO:0005576//extracellular region	-	-	-	-	-	-	-
CL236.Contig2_NAU-YH	300	21	3.8525	gi|334185321|ref|NP_001189881.1|	181	4e-45	beta-fructofuranosidase [Arabidopsis thaliana] >gi|9294027|dbj|BAB01930.1| beta-fructofuranosidase (EC 3.2.1.26) [Arabidopsis thaliana] >gi|332641894|gb|AEE75415.1| beta-fructofuranosidase [Arabidopsis thaliana]	gi|334185320|ref|NM_001202952.1|	353	6e-95	Arabidopsis thaliana beta-fructofuranosidase (ATBFRUCT1) mRNA, complete cds	sp|Q43866|INV1_ARATH	181	1e-46	Beta-fructofuranosidase, insoluble isoenzyme CWINV1 OS=Arabidopsis thaliana GN=CWINV1 PE=1 SV=1	--	--	--	--	--	K01193	3e-46	181	ath:AT3G13790	beta-fructofuranosidase [EC:3.2.1.26]	GO:0005975//carbohydrate metabolic process;GO:0009611//response to wounding;GO:0010200//response to chitin;GO:0002679//respiratory burst involved in defense response;GO:0015706//nitrate transport;GO:0006865//amino acid transport;GO:0010167//response to nitrate;GO:0080167//response to karrikin	GO:0004564//beta-fructofuranosidase activity;GO:0031219//levanase activity	GO:0005773//vacuole;GO:0005886//plasma membrane;GO:0005618//cell wall;GO:0005576//extracellular region	-	-	-	-	-	-	-
CL4596.Contig1_NAU-YH	314	31	5.4334	gi|11527241|gb|AAG36942.1|AF274298_1	138.3	3e-32	acid invertase [Brassica oleracea]	gi|11527240|gb|AF274298.1|	430	1e-118	Brassica oleracea clone BoINV1 acid invertase mRNA, complete cds	sp|Q39041|INVA4_ARATH	129	5e-31	Acid beta-fructofuranosidase 4, vacuolar OS=Arabidopsis thaliana GN=BFRUCT4 PE=1 SV=2	--	--	--	--	--	K01193	1e-30	129	ath:AT1G12240	beta-fructofuranosidase [EC:3.2.1.26]	GO:0009611//response to wounding;GO:0009805//coumarin biosynthetic process;GO:0071370//cellular response to gibberellin stimulus;GO:0006816//calcium ion transport;GO:0010106//cellular response to iron ion starvation;GO:0009617//response to bacterium;GO:0009651//response to salt stress;GO:0015706//nitrate transport;GO:0006826//iron ion transport;GO:0007030//Golgi organization;GO:0005975//carbohydr…	GO:0004575//sucrose alpha-glucosidase activity	GO:0000325//plant-type vacuole;GO:0009505//plant-type cell wall	-	-	-	-	-	-	-
CL4596.Contig2_NAU-YH	483	162	18.459	gi|5454207|gb|AAD43622.1|AC005698_21	180.3	1e-44	T3P18.21 [Arabidopsis thaliana]	gi|460174533|gb|GABL01081895.1|	339	2e-90	TSA: Camelina sativa comp63060_c0_seq1 transcribed RNA sequence	sp|Q43348|INVA3_ARATH	180	4e-46	Acid beta-fructofuranosidase 3, vacuolar OS=Arabidopsis thaliana GN=BFRUCT3 PE=1 SV=1	--	--	--	--	--	K01193	1e-45	180	aly:ARALYDRAFT_675106	beta-fructofuranosidase [EC:3.2.1.26]	GO:0009611//response to wounding;GO:0009805//coumarin biosynthetic process;GO:0071370//cellular response to gibberellin stimulus;GO:0006816//calcium ion transport;GO:0010106//cellular response to iron ion starvation;GO:0009617//response to bacterium;GO:0009651//response to salt stress;GO:0015706//nitrate transport;GO:0006826//iron ion transport;GO:0007030//Golgi organization;GO:0005975//carbohydr…	GO:0004575//sucrose alpha-glucosidase activity	GO:0000325//plant-type vacuole;GO:0009505//plant-type cell wall	-	-	-	-	-	-	-
CL6131.Contig1_NAU-YH	1846	140	4.1738	gi|11527243|gb|AAG36943.1|AF274299_1	1176.8	0	acid invertase [Brassica oleracea]	gi|11527242|gb|AF274299.1|	2849	0	Brassica oleracea clone BoINV2 acid invertase mRNA, complete cds	sp|Q39041|INVA4_ARATH	1086	0	Acid beta-fructofuranosidase 4, vacuolar OS=Arabidopsis thaliana GN=BFRUCT4 PE=1 SV=2	BS_sacC	180	8e-45	COG1621	Beta-fructosidases (levanase/invertase)	K01193	0	1086	aly:ARALYDRAFT_888545	beta-fructofuranosidase [EC:3.2.1.26]	GO:0009611//response to wounding;GO:0009805//coumarin biosynthetic process;GO:0071370//cellular response to gibberellin stimulus;GO:0006816//calcium ion transport;GO:0010106//cellular response to iron ion starvation;GO:0009617//response to bacterium;GO:0009651//response to salt stress;GO:0015706//nitrate transport;GO:0006826//iron ion transport;GO:0007030//Golgi organization;GO:0005975//carbohydr…	GO:0004575//sucrose alpha-glucosidase activity	GO:0000325//plant-type vacuole;GO:0009505//plant-type cell wall	-	-	-	-	-	-	-
CL6131.Contig2_NAU-YH	1437	3	0.1149	gi|11527243|gb|AAG36943.1|AF274299_1	943.3	0	acid invertase [Brassica oleracea]	gi|11527242|gb|AF274299.1|	2252	0	Brassica oleracea clone BoINV2 acid invertase mRNA, complete cds	sp|Q39041|INVA4_ARATH	895	0	Acid beta-fructofuranosidase 4, vacuolar OS=Arabidopsis thaliana GN=BFRUCT4 PE=1 SV=2	BS_sacC	157	6e-38	COG1621	Beta-fructosidases (levanase/invertase)	K01193	0	895	ath:AT1G12240	beta-fructofuranosidase [EC:3.2.1.26]	GO:0009611//response to wounding;GO:0009805//coumarin biosynthetic process;GO:0071370//cellular response to gibberellin stimulus;GO:0006816//calcium ion transport;GO:0010106//cellular response to iron ion starvation;GO:0009617//response to bacterium;GO:0009651//response to salt stress;GO:0015706//nitrate transport;GO:0006826//iron ion transport;GO:0007030//Golgi organization;GO:0005975//carbohydr…	GO:0050306;GO:0004575//sucrose alpha-glucosidase activity;GO:0051669	GO:0000325//plant-type vacuole;GO:0009505//plant-type cell wall	-	-	-	-	-	-	-
CL793.Contig1_NAU-YH	498	82	9.062	gi|18400170|ref|NP_566464.1|	321.2	4e-87	beta-fructofuranosidase [Arabidopsis thaliana] >gi|75102977|sp|Q43866.1|INV1_ARATH RecName: Full=Beta-fructofuranosidase, insoluble isoenzyme CWINV1; AltName: Full=Cell wall beta-fructosidase 1; Short=AtbetaFRUCT1; AltName: Full=Cell wall invertase 1; Short=AtcwINV1; AltName: Full=Sucrose hydrolase 1; Flags: Precursor >gi|402740|emb|CAA52619.1| beta-fructofuranosidase [Arabidopsis thaliana] >gi|7…	gi|460174027|gb|GABL01082314.1|	632	1e-179	TSA: Camelina sativa comp63131_c0_seq1 transcribed RNA sequence	sp|Q43866|INV1_ARATH	321	2e-88	Beta-fructofuranosidase, insoluble isoenzyme CWINV1 OS=Arabidopsis thaliana GN=CWINV1 PE=1 SV=1	RSp1284	108	4e-24	COG1621	Beta-fructosidases (levanase/invertase)	K01193	4e-88	321	ath:AT3G13790	beta-fructofuranosidase [EC:3.2.1.26]	GO:0005975//carbohydrate metabolic process;GO:0009611//response to wounding;GO:0010200//response to chitin;GO:0002679//respiratory burst involved in defense response;GO:0015706//nitrate transport;GO:0006865//amino acid transport;GO:0010167//response to nitrate;GO:0080167//response to karrikin	GO:0004564//beta-fructofuranosidase activity	GO:0005886//plasma membrane;GO:0005618//cell wall;GO:0005576//extracellular region	-	-	-	-	-	-	-
CL8499.Contig1_NAU-YH	310	9	1.5978	gi|334185321|ref|NP_001189881.1|	217.2	6e-56	beta-fructofuranosidase [Arabidopsis thaliana] >gi|9294027|dbj|BAB01930.1| beta-fructofuranosidase (EC 3.2.1.26) [Arabidopsis thaliana] >gi|332641894|gb|AEE75415.1| beta-fructofuranosidase [Arabidopsis thaliana]	gi|334185320|ref|NM_001202952.1|	359	1e-96	Arabidopsis thaliana beta-fructofuranosidase (ATBFRUCT1) mRNA, complete cds	sp|Q43866|INV1_ARATH	217	1e-57	Beta-fructofuranosidase, insoluble isoenzyme CWINV1 OS=Arabidopsis thaliana GN=CWINV1 PE=1 SV=1	--	--	--	--	--	K01193	4e-57	217	ath:AT3G13790	beta-fructofuranosidase [EC:3.2.1.26]	GO:0005975//carbohydrate metabolic process;GO:0009611//response to wounding;GO:0010200//response to chitin;GO:0002679//respiratory burst involved in defense response;GO:0015706//nitrate transport;GO:0006865//amino acid transport;GO:0010167//response to nitrate;GO:0080167//response to karrikin	GO:0004564//beta-fructofuranosidase activity	GO:0005886//plasma membrane;GO:0005618//cell wall;GO:0005576//extracellular region	-	-	-	-	-	-	-
Unigene14991_NAU-YH	475	66	7.647	gi|297840255|ref|XP_002888009.1|	229.6	1e-59	predicted protein [Arabidopsis lyrata subsp. lyrata] >gi|297333850|gb|EFH64268.1| predicted protein [Arabidopsis lyrata subsp. lyrata]	gi|30696739|ref|NM_104943.2|	174	5e-41	Arabidopsis thaliana beta-fructofuranosidase (AT1G62660) mRNA, complete cds	sp|Q43348|INVA3_ARATH	219	6e-58	Acid beta-fructofuranosidase 3, vacuolar OS=Arabidopsis thaliana GN=BFRUCT3 PE=1 SV=1	BS_sacC	51.6	6e-07	COG1621	Beta-fructosidases (levanase/invertase)	K01193	1e-60	229	aly:ARALYDRAFT_675106	beta-fructofuranosidase [EC:3.2.1.26]	GO:0009611//response to wounding;GO:0009805//coumarin biosynthetic process;GO:0071370//cellular response to gibberellin stimulus;GO:0006816//calcium ion transport;GO:0010106//cellular response to iron ion starvation;GO:0009617//response to bacterium;GO:0009651//response to salt stress;GO:0015706//nitrate transport;GO:0006826//iron ion transport;GO:0007030//Golgi organization;GO:0005975//carbohydr…	GO:0004575//sucrose alpha-glucosidase activity	GO:0000325//plant-type vacuole;GO:0009505//plant-type cell wall	-	-	-	-	-	-	-
Unigene14992_NAU-YH	958	284	16.3152	gi|297840255|ref|XP_002888009.1|	584.3	9e-166	predicted protein [Arabidopsis lyrata subsp. lyrata] >gi|297333850|gb|EFH64268.1| predicted protein [Arabidopsis lyrata subsp. lyrata]	gi|460174528|gb|GABL01081900.1|	837	0	TSA: Camelina sativa comp63060_c1_seq1 transcribed RNA sequence	sp|Q43348|INVA3_ARATH	580	5e-166	Acid beta-fructofuranosidase 3, vacuolar OS=Arabidopsis thaliana GN=BFRUCT3 PE=1 SV=1	Z3625	60.5	4e-09	COG1621	Beta-fructosidases (levanase/invertase)	K01193	8e-167	584	aly:ARALYDRAFT_675106	beta-fructofuranosidase [EC:3.2.1.26]	GO:0009611//response to wounding;GO:0009805//coumarin biosynthetic process;GO:0071370//cellular response to gibberellin stimulus;GO:0006816//calcium ion transport;GO:0010106//cellular response to iron ion starvation;GO:0009617//response to bacterium;GO:0009651//response to salt stress;GO:0015706//nitrate transport;GO:0006826//iron ion transport;GO:0007030//Golgi organization;GO:0005975//carbohydr…	GO:0050306;GO:0004575//sucrose alpha-glucosidase activity;GO:0051669	GO:0000325//plant-type vacuole;GO:0009505//plant-type cell wall	-	-	-	-	-	-	-
Unigene14993_NAU-YH	244	112	25.262	gi|297840255|ref|XP_002888009.1|	163.3	1e-39	predicted protein [Arabidopsis lyrata subsp. lyrata] >gi|297333850|gb|EFH64268.1| predicted protein [Arabidopsis lyrata subsp. lyrata]	gi|460174533|gb|GABL01081895.1|	272	2e-70	TSA: Camelina sativa comp63060_c0_seq1 transcribed RNA sequence	sp|Q43348|INVA3_ARATH	162	3e-41	Acid beta-fructofuranosidase 3, vacuolar OS=Arabidopsis thaliana GN=BFRUCT3 PE=1 SV=1	SP1795	47.4	6e-06	COG1621	Beta-fructosidases (levanase/invertase)	K01193	7e-41	163	aly:ARALYDRAFT_675106	beta-fructofuranosidase [EC:3.2.1.26]	GO:0009611//response to wounding;GO:0009805//coumarin biosynthetic process;GO:0071370//cellular response to gibberellin stimulus;GO:0006816//calcium ion transport;GO:0010106//cellular response to iron ion starvation;GO:0009617//response to bacterium;GO:0009651//response to salt stress;GO:0015706//nitrate transport;GO:0006826//iron ion transport;GO:0007030//Golgi organization;GO:0005975//carbohydr…	GO:0004575//sucrose alpha-glucosidase activity	GO:0000325//plant-type vacuole;GO:0009505//plant-type cell wall	-	-	-	-	-	-	-
Unigene16399_NAU-YH	317	35	6.0764	gi|334185321|ref|NP_001189881.1|	197.6	5e-50	beta-fructofuranosidase [Arabidopsis thaliana] >gi|9294027|dbj|BAB01930.1| beta-fructofuranosidase (EC 3.2.1.26) [Arabidopsis thaliana] >gi|332641894|gb|AEE75415.1| beta-fructofuranosidase [Arabidopsis thaliana]	gi|334185320|ref|NM_001202952.1|	454	1e-125	Arabidopsis thaliana beta-fructofuranosidase (ATBFRUCT1) mRNA, complete cds	sp|Q43866|INV1_ARATH	197	1e-51	Beta-fructofuranosidase, insoluble isoenzyme CWINV1 OS=Arabidopsis thaliana GN=CWINV1 PE=1 SV=1	--	--	--	--	--	K01193	3e-51	197	ath:AT3G13790	beta-fructofuranosidase [EC:3.2.1.26]	GO:0005975//carbohydrate metabolic process;GO:0009611//response to wounding;GO:0010200//response to chitin;GO:0002679//respiratory burst involved in defense response;GO:0015706//nitrate transport;GO:0006865//amino acid transport;GO:0010167//response to nitrate;GO:0080167//response to karrikin	GO:0004564//beta-fructofuranosidase activity;GO:0031219//levanase activity	GO:0005773//vacuole;GO:0005886//plasma membrane;GO:0005618//cell wall;GO:0005576//extracellular region	-	-	-	-	-	-	-
Unigene25061_NAU-YH	1850	519	15.4396	gi|297847862|ref|XP_002891812.1|	1063.1	0	beta-fructofuranosidase 5 [Arabidopsis lyrata subsp. lyrata] >gi|297337654|gb|EFH68071.1| beta-fructofuranosidase 5 [Arabidopsis lyrata subsp. lyrata]	gi|297847861|ref|XM_002891766.1|	1689	0	Arabidopsis lyrata subsp. lyrata beta-fructofuranosidase 5 (ATFRUCT5), mRNA	sp|Q67XZ3|INV3_ARATH	1052	0	Beta-fructofuranosidase, insoluble isoenzyme CWINV3 OS=Arabidopsis thaliana GN=CWINV3 PE=1 SV=2	BS_sacC	178	2e-44	COG1621	Beta-fructosidases (levanase/invertase)	K01193	0	810	ath:AT3G13790	beta-fructofuranosidase [EC:3.2.1.26]	GO:0005975//carbohydrate metabolic process;GO:0009611//response to wounding;GO:0010200//response to chitin;GO:0002679//respiratory burst involved in defense response;GO:0015706//nitrate transport;GO:0006865//amino acid transport;GO:0010167//response to nitrate;GO:0080167//response to karrikin	GO:0004564//beta-fructofuranosidase activity;GO:0031219//levanase activity	GO:0005773//vacuole;GO:0005886//plasma membrane;GO:0005618//cell wall;GO:0005576//extracellular region	-	-	-	-	-	-	-
Unigene3185_NAU-YH	487	26	2.9382	gi|397787597|gb|AFO66503.1|	238	4e-62	putative fructan 1-exohydrolase [Brassica napus]	gi|397787587|gb|JQ979416.1|	359	2e-96	Brassica napus clone Surpass-71, complete sequence	sp|Q8W4S6|INV6_ARATH	209	5e-55	Beta-fructofuranosidase, insoluble isoenzyme CWINV6 OS=Arabidopsis thaliana GN=CWINV6 PE=2 SV=1	--	--	--	--	--	K01193	8e-57	217	aly:ARALYDRAFT_909164	beta-fructofuranosidase [EC:3.2.1.26]	GO:0001666//response to hypoxia;GO:0009862//systemic acquired resistance, salicylic acid mediated signaling pathway;GO:0005975//carbohydrate metabolic process;GO:0010310//regulation of hydrogen peroxide metabolic process	GO:0031219//levanase activity;GO:0004564//beta-fructofuranosidase activity;GO:0051670//inulinase activity	GO:0005634//nucleus	-	-	-	-	-	-	-
Unigene3186_NAU-YH	529	20	2.0807	gi|397787597|gb|AFO66503.1|	339.3	1e-92	putative fructan 1-exohydrolase [Brassica napus]	gi|397787587|gb|JQ979416.1|	377	1e-102	Brassica napus clone Surpass-71, complete sequence	sp|Q8W4S6|INV6_ARATH	287	3e-78	Beta-fructofuranosidase, insoluble isoenzyme CWINV6 OS=Arabidopsis thaliana GN=CWINV6 PE=2 SV=1	--	--	--	--	--	K01193	2e-74	276	aly:ARALYDRAFT_909164	beta-fructofuranosidase [EC:3.2.1.26]	GO:0001666//response to hypoxia;GO:0009862//systemic acquired resistance, salicylic acid mediated signaling pathway;GO:0005975//carbohydrate metabolic process;GO:0010310//regulation of hydrogen peroxide metabolic process	GO:0031219//levanase activity;GO:0051670//inulinase activity	GO:0005634//nucleus	-	-	-	-	-	-	-
Unigene33842_NAU-YH	241	12	2.7403	gi|397787597|gb|AFO66503.1|	173.7	7e-43	putative fructan 1-exohydrolase [Brassica napus]	gi|397787614|gb|JQ979417.1|	351	2e-94	Brassica napus clone Westar-054, complete sequence	sp|Q8W4S6|INV6_ARATH	134	2e-32	Beta-fructofuranosidase, insoluble isoenzyme CWINV6 OS=Arabidopsis thaliana GN=CWINV6 PE=2 SV=1	--	--	--	--	--	K01193	3e-32	134	aly:ARALYDRAFT_909164	beta-fructofuranosidase [EC:3.2.1.26]	GO:0001666//response to hypoxia;GO:0009862//systemic acquired resistance, salicylic acid mediated signaling pathway;GO:0005975//carbohydrate metabolic process;GO:0010310//regulation of hydrogen peroxide metabolic process	GO:0031219//levanase activity;GO:0004564//beta-fructofuranosidase activity;GO:0051670//inulinase activity	GO:0005634//nucleus	-	-	-	-	-	-	-
Unigene4781_NAU-YH	344	22	3.5197	gi|297807243|ref|XP_002871505.1|	189.1	1e-47	6-, and 1-fructan exohydrolase [Arabidopsis lyrata subsp. lyrata] >gi|297317342|gb|EFH47764.1| 6-, and 1-fructan exohydrolase [Arabidopsis lyrata subsp. lyrata]	gi|397787614|gb|JQ979417.1|	446	1e-123	Brassica napus clone Westar-054, complete sequence	sp|Q8W4S6|INV6_ARATH	182	3e-47	Beta-fructofuranosidase, insoluble isoenzyme CWINV6 OS=Arabidopsis thaliana GN=CWINV6 PE=2 SV=1	TM1414	83.2	1e-16	COG1621	Beta-fructosidases (levanase/invertase)	K01193	1e-48	189	aly:ARALYDRAFT_909164	beta-fructofuranosidase [EC:3.2.1.26]	GO:0001666//response to hypoxia;GO:0009862//systemic acquired resistance, salicylic acid mediated signaling pathway;GO:0044262//cellular carbohydrate metabolic process;GO:0010310//regulation of hydrogen peroxide metabolic process	GO:0031219//levanase activity;GO:0051670//inulinase activity	GO:0005634//nucleus	-	-	-	-	-	-	-
hexokinase (11)																													-	-	-	-	-	-	-
CL1586.Contig1_NAU-YH	915	157	9.4432	gi|297830686|ref|XP_002883225.1|	551.2	8e-156	hexokinase [Arabidopsis lyrata subsp. lyrata] >gi|297329065|gb|EFH59484.1| hexokinase [Arabidopsis lyrata subsp. lyrata]	gi|297830685|ref|XM_002883179.1|	957	0	Arabidopsis lyrata subsp. lyrata hexokinase, mRNA	sp|Q56XE8|HXK4_ARATH	550	3e-157	Hexokinase-4 OS=Arabidopsis thaliana GN=At3g20040 PE=1 SV=2	YGL253w	168	1e-41	COG5026	Hexokinase	K00844	7e-157	551	aly:ARALYDRAFT_479523	hexokinase [EC:2.7.1.1]	GO:0009651//response to salt stress;GO:0009409//response to cold;GO:0080147//root hair cell development;GO:0006096//glycolysis;GO:0016310//phosphorylation	GO:0005524//ATP binding;GO:0005515//protein binding;GO:0004340//glucokinase activity;GO:0008865//fructokinase activity	GO:0009536//plastid;GO:0031307//integral to mitochondrial outer membrane	-	-	-	-	-	-	-
CL1586.Contig2_NAU-YH	726	82	6.2161	gi|297847390|ref|XP_002891576.1|	458.8	3e-128	hypothetical protein ARALYDRAFT_474175 [Arabidopsis lyrata subsp. lyrata] >gi|297337418|gb|EFH67835.1| hypothetical protein ARALYDRAFT_474175 [Arabidopsis lyrata subsp. lyrata]	gi|30694785|ref|NM_103929.3|	963	0	Arabidopsis thaliana hexokinase (HKL1) mRNA, complete cds	sp|Q9LPS1|HXK3_ARATH	456	5e-129	Hexokinase-3 OS=Arabidopsis thaliana GN=At1g50460 PE=1 SV=1	YGL253w	166	5e-41	COG5026	Hexokinase	K00844	3e-129	458	aly:ARALYDRAFT_474175	hexokinase [EC:2.7.1.1]	GO:0009651//response to salt stress;GO:0009409//response to cold;GO:0080147//root hair cell development;GO:0006096//glycolysis;GO:0016310//phosphorylation	GO:0005524//ATP binding;GO:0005515//protein binding;GO:0004340//glucokinase activity;GO:0008865//fructokinase activity	GO:0009536//plastid;GO:0031307//integral to mitochondrial outer membrane	-	-	-	-	-	-	-
CL3295.Contig1_NAU-YH	454	21	2.5457	gi|15222973|ref|NP_175463.1|	97.8	5e-20	hexokinase [Arabidopsis thaliana] >gi|75311440|sp|Q9LPS1.1|HXK3_ARATH RecName: Full=Hexokinase-3 >gi|332194432|gb|AEE32553.1| hexokinase [Arabidopsis thaliana]	gi|199579982|gb|AC189301.2|	281	3e-73	Brassica rapa subsp. pekinensis clone KBrB030D08, complete sequence	sp|Q9LPS1|HXK3_ARATH	97.8	2e-21	Hexokinase-3 OS=Arabidopsis thaliana GN=At1g50460 PE=1 SV=1	--	--	--	--	--	K00844	6e-21	97.8	aly:ARALYDRAFT_474175	hexokinase [EC:2.7.1.1]	GO:0012501//programmed cell death;GO:0080147//root hair cell development;GO:0009651//response to salt stress;GO:0016310//phosphorylation;GO:0006096//glycolysis;GO:0009409//response to cold;GO:0009747//hexokinase-dependent signaling	GO:0004340//glucokinase activity;GO:0005515//protein binding;GO:0008865//fructokinase activity;GO:0005524//ATP binding	GO:0009536//plastid;GO:0031307//integral to mitochondrial outer membrane	-	-	-	-	-	-	-
CL3295.Contig2_NAU-YH	408	17	2.2931	gi|15222973|ref|NP_175463.1|	97.8	5e-20	hexokinase [Arabidopsis thaliana] >gi|75311440|sp|Q9LPS1.1|HXK3_ARATH RecName: Full=Hexokinase-3 >gi|332194432|gb|AEE32553.1| hexokinase [Arabidopsis thaliana]	gi|199579982|gb|AC189301.2|	244	6e-62	Brassica rapa subsp. pekinensis clone KBrB030D08, complete sequence	sp|Q9LPS1|HXK3_ARATH	97.8	2e-21	Hexokinase-3 OS=Arabidopsis thaliana GN=At1g50460 PE=1 SV=1	--	--	--	--	--	K00844	4e-21	97.8	aly:ARALYDRAFT_474175	hexokinase [EC:2.7.1.1]	GO:0012501//programmed cell death;GO:0080147//root hair cell development;GO:0009651//response to salt stress;GO:0016310//phosphorylation;GO:0006096//glycolysis;GO:0009409//response to cold;GO:0009747//hexokinase-dependent signaling	GO:0004340//glucokinase activity;GO:0005515//protein binding;GO:0008865//fructokinase activity;GO:0005524//ATP binding	GO:0009536//plastid;GO:0031307//integral to mitochondrial outer membrane	-	-	-	-	-	-	-
CL6449.Contig1_NAU-YH	205	8	2.1477	gi|18141291|gb|AAL60583.1|AF454961_1	139.4	1e-32	hexokinase [Brassica oleracea]	gi|18141290|gb|AF454961.1|AF454961	319	6e-85	Brassica oleracea hexokinase (HXK1) mRNA, complete cds	sp|P93834|HXK2_ARATH	130	1e-31	Hexokinase-2 OS=Arabidopsis thaliana GN=HXK2 PE=1 SV=1	--	--	--	--	--	K00844	4e-31	130	aly:ARALYDRAFT_899892	hexokinase [EC:2.7.1.1]	GO:0009750//response to fructose stimulus;GO:0090332//stomatal closure;GO:0010148//transpiration;GO:0012501//programmed cell death;GO:0051156//glucose 6-phosphate metabolic process;GO:0016310//phosphorylation;GO:0006096//glycolysis;GO:0009747//hexokinase-dependent signaling;GO:0010255//glucose mediated signaling pathway	GO:0004340//glucokinase activity;GO:0005515//protein binding;GO:0008270//zinc ion binding;GO:0008865//fructokinase activity;GO:0005524//ATP binding	GO:0005774//vacuolar membrane;GO:0009507//chloroplast;GO:0005886//plasma membrane;GO:0005634//nucleus;GO:0031307//integral to mitochondrial outer membrane	-	-	-	-	-	-	-
CL6449.Contig2_NAU-YH	209	11	2.8966	gi|18141293|gb|AAL60584.1|AF454962_1	126.3	1e-28	hexokinase [Brassica oleracea]	gi|18141290|gb|AF454961.1|AF454961	317	2e-84	Brassica oleracea hexokinase (HXK1) mRNA, complete cds	sp|Q42525|HXK1_ARATH	123	3e-29	Hexokinase-1 OS=Arabidopsis thaliana GN=HXK1 PE=1 SV=2	--	--	--	--	--	K00844	6e-29	123	aly:ARALYDRAFT_899892	hexokinase [EC:2.7.1.1]	GO:0009750//response to fructose stimulus;GO:0090332//stomatal closure;GO:0010148//transpiration;GO:0012501//programmed cell death;GO:0051156//glucose 6-phosphate metabolic process;GO:0016310//phosphorylation;GO:0006096//glycolysis;GO:0009747//hexokinase-dependent signaling;GO:0010255//glucose mediated signaling pathway	GO:0004340//glucokinase activity;GO:0005515//protein binding;GO:0008270//zinc ion binding;GO:0008865//fructokinase activity;GO:0005524//ATP binding	GO:0005774//vacuolar membrane;GO:0009507//chloroplast;GO:0005886//plasma membrane;GO:0005634//nucleus;GO:0031307//integral to mitochondrial outer membrane	-	-	-	-	-	-	-
CL6449.Contig3_NAU-YH	1988	1111	30.7565	gi|18141293|gb|AAL60584.1|AF454962_1	956.4	0	hexokinase [Brassica oleracea]	gi|18141292|gb|AF454962.1|AF454962	2541	0	Brassica oleracea hexokinase (HXK2) mRNA, complete cds	sp|Q42525|HXK1_ARATH	877	0	Hexokinase-1 OS=Arabidopsis thaliana GN=HXK1 PE=1 SV=2	SPAC24H6.04	277	6e-74	COG5026	Hexokinase	K00844	0	877	ath:AT4G29130	hexokinase [EC:2.7.1.1]	GO:0009750//response to fructose stimulus;GO:0090332//stomatal closure;GO:0010148//transpiration;GO:0012501//programmed cell death;GO:0051156//glucose 6-phosphate metabolic process;GO:0016310//phosphorylation;GO:0006096//glycolysis;GO:0009747//hexokinase-dependent signaling;GO:0010255//glucose mediated signaling pathway	GO:0004340//glucokinase activity;GO:0005515//protein binding;GO:0008270//zinc ion binding;GO:0008865//fructokinase activity;GO:0005524//ATP binding	GO:0005774//vacuolar membrane;GO:0009507//chloroplast;GO:0005886//plasma membrane;GO:0005634//nucleus;GO:0031307//integral to mitochondrial outer membrane	-	-	-	-	-	-	-
Unigene19821_NAU-YH	685	112	8.9984	gi|62320799|dbj|BAD93730.1|	314.3	1e-84	hexokinase [Arabidopsis thaliana]	gi|79408025|ref|NM_112895.2|	543	1e-152	Arabidopsis thaliana hexokinase-4 (ATHXK4) mRNA, complete cds	sp|Q56XE8|HXK4_ARATH	313	4e-86	Hexokinase-4 OS=Arabidopsis thaliana GN=At3g20040 PE=1 SV=2	SPAC24H6.04	97.8	1e-20	COG5026	Hexokinase	K00844	1e-85	313	ath:AT3G20040	hexokinase [EC:2.7.1.1]	GO:0009651//response to salt stress;GO:0009409//response to cold;GO:0080147//root hair cell development;GO:0006096//glycolysis;GO:0016310//phosphorylation	GO:0005524//ATP binding;GO:0005515//protein binding;GO:0004340//glucokinase activity;GO:0008865//fructokinase activity	GO:0009536//plastid;GO:0031307//integral to mitochondrial outer membrane	-	-	-	-	-	-	-
Unigene2699_NAU-YH	707	233	18.1375	gi|297847390|ref|XP_002891576.1|	374	1e-102	hypothetical protein ARALYDRAFT_474175 [Arabidopsis lyrata subsp. lyrata] >gi|297337418|gb|EFH67835.1| hypothetical protein ARALYDRAFT_474175 [Arabidopsis lyrata subsp. lyrata]	gi|30694785|ref|NM_103929.3|	767	0	Arabidopsis thaliana hexokinase (HKL1) mRNA, complete cds	sp|Q9LPS1|HXK3_ARATH	372	8e-104	Hexokinase-3 OS=Arabidopsis thaliana GN=At1g50460 PE=1 SV=1	SPAC24H6.04	112	5e-25	COG5026	Hexokinase	K00844	1e-103	374	aly:ARALYDRAFT_474175	hexokinase [EC:2.7.1.1]	GO:0009651//response to salt stress;GO:0009409//response to cold;GO:0080147//root hair cell development;GO:0006096//glycolysis;GO:0016310//phosphorylation	GO:0005524//ATP binding;GO:0005515//protein binding;GO:0004340//glucokinase activity;GO:0008865//fructokinase activity	GO:0009536//plastid;GO:0031307//integral to mitochondrial outer membrane	-	-	-	-	-	-	-
Unigene27389_NAU-YH	1742	528	16.6811	gi|297852384|ref|XP_002894073.1|	807	0	hypothetical protein ARALYDRAFT_314227 [Arabidopsis lyrata subsp. lyrata] >gi|297339915|gb|EFH70332.1| hypothetical protein ARALYDRAFT_314227 [Arabidopsis lyrata subsp. lyrata]	gi|145336497|ref|NM_103682.3|	1471	0	Arabidopsis thaliana hexokinase-like 1 protein (HXK3) mRNA, complete cds	sp|Q9FZG4|HXKL1_ARATH	800	0	Hexokinase-like 1 protein OS=Arabidopsis thaliana GN=At1g47840 PE=2 SV=2	SPAC24H6.04	268	3e-71	COG5026	Hexokinase	K00844	0	806	aly:ARALYDRAFT_314227	hexokinase [EC:2.7.1.1]	GO:0006096//glycolysis;GO:0016310//phosphorylation;GO:0051156//glucose 6-phosphate metabolic process	GO:0005524//ATP binding;GO:0004340//glucokinase activity;GO:0008865//fructokinase activity	GO:0009507//chloroplast	-	-	-	-	-	-	-
Unigene35902_NAU-YH	274	10	2.0086	gi|18141291|gb|AAL60583.1|AF454961_1	72	3e-12	hexokinase [Brassica oleracea]	gi|199580265|gb|AC189570.2|	147	7e-33	Brassica rapa subsp. pekinensis clone KBrH009P18, complete sequence	sp|Q42525|HXK1_ARATH	64.7	1e-11	Hexokinase-1 OS=Arabidopsis thaliana GN=HXK1 PE=1 SV=2	--	--	--	--	--	K00844	3e-11	64.7	aly:ARALYDRAFT_913598	hexokinase [EC:2.7.1.1]	GO:0009750//response to fructose stimulus;GO:0090332//stomatal closure;GO:0010148//transpiration;GO:0012501//programmed cell death;GO:0016310//phosphorylation;GO:0006096//glycolysis;GO:0009747//hexokinase-dependent signaling;GO:0010255//glucose mediated signaling pathway	GO:0004340//glucokinase activity;GO:0005515//protein binding;GO:0008270//zinc ion binding;GO:0008865//fructokinase activity;GO:0005524//ATP binding	GO:0005774//vacuolar membrane;GO:0009507//chloroplast;GO:0005634//nucleus;GO:0031307//integral to mitochondrial outer membrane	-	-	-	-	-	-	-
UTP--glucose-1-phosphate uridylyltransferase (3)																													-	-	-	-	-	-	-
CL1904.Contig1_NAU-YH	1795	8516	261.103	gi|297832968|ref|XP_002884366.1|	892.5	0	UDP-glucose pyrophosphorylase [Arabidopsis lyrata subsp. lyrata] >gi|297330206|gb|EFH60625.1| UDP-glucose pyrophosphorylase [Arabidopsis lyrata subsp. lyrata]	gi|297832967|ref|XM_002884320.1|	1961	0	Arabidopsis lyrata subsp. lyrata UDP-glucose pyrophosphorylase (UGP), mRNA	sp|Q9M9P3|UGPA2_ARATH	889	0	Probable UTP--glucose-1-phosphate uridylyltransferase 2 OS=Arabidopsis thaliana GN=At3g03250 PE=1 SV=1	YKL035w	491	2e-138	COG4284	UDP-glucose pyrophosphorylase	K00963	0	892	aly:ARALYDRAFT_477571	UTP--glucose-1-phosphate uridylyltransferase [EC:2.7.7.9]	GO:0052543//callose deposition in cell wall;GO:0010264//myo-inositol hexakisphosphate biosynthetic process;GO:0009651//response to salt stress;GO:0009555//pollen development;GO:0046686//response to cadmium ion;GO:0016036//cellular response to phosphate starvation	GO:0003983//UTP:glucose-1-phosphate uridylyltransferase activity	GO:0005829//cytosol;GO:0005886//plasma membrane	-	-	-	-	-	-	-
Unigene14549_NAU-YH	244	20	4.5111	gi|30686293|ref|NP_850837.1|	161	5e-39	UTP--glucose-1-phosphate uridylyltransferase 1 [Arabidopsis thaliana] >gi|332005028|gb|AED92411.1| UTP--glucose-1-phosphate uridylyltransferase 1 [Arabidopsis thaliana]	gi|312283012|dbj|AK353286.1|	420	1e-115	Thellungiella halophila mRNA, complete cds, clone: RTFL01-28-I17	sp|Q9M9P3|UGPA2_ARATH	160	1e-40	Probable UTP--glucose-1-phosphate uridylyltransferase 2 OS=Arabidopsis thaliana GN=At3g03250 PE=1 SV=1	YKL035w	115	2e-26	COG4284	UDP-glucose pyrophosphorylase	K00963	3e-40	160	aly:ARALYDRAFT_477571	UTP--glucose-1-phosphate uridylyltransferase [EC:2.7.7.9]	GO:0052543//callose deposition in cell wall;GO:0010264//myo-inositol hexakisphosphate biosynthetic process;GO:0009651//response to salt stress;GO:0009555//pollen development;GO:0046686//response to cadmium ion;GO:0016036//cellular response to phosphate starvation	GO:0003983//UTP:glucose-1-phosphate uridylyltransferase activity	GO:0005829//cytosol;GO:0005886//plasma membrane	-	-	-	-	-	-	-
Unigene20994_NAU-YH	360	86	13.1473	gi|312283013|dbj|BAJ34372.1|	161.8	3e-39	unnamed protein product [Thellungiella halophila]	gi|312283012|dbj|AK353286.1|	365	2e-98	Thellungiella halophila mRNA, complete cds, clone: RTFL01-28-I17	sp|P57751|UGPA1_ARATH	159	4e-40	UTP--glucose-1-phosphate uridylyltransferase 1 OS=Arabidopsis thaliana GN=At5g17310 PE=2 SV=1	YKL035w	68.6	3e-12	COG4284	UDP-glucose pyrophosphorylase	K00963	2e-40	161	aly:ARALYDRAFT_909725	UTP--glucose-1-phosphate uridylyltransferase [EC:2.7.7.9]	GO:0052543//callose deposition in cell wall;GO:0010264//myo-inositol hexakisphosphate biosynthetic process;GO:0009651//response to salt stress;GO:0009555//pollen development;GO:0046686//response to cadmium ion;GO:0016036//cellular response to phosphate starvation	GO:0003983//UTP:glucose-1-phosphate uridylyltransferase activity	GO:0005829//cytosol;GO:0005886//plasma membrane	-	-	-	-	-	-	-
phosphoglucomutase (5)																													-	-	-	-	-	-	-
Unigene28572_NAU-YH	846	296	19.2558	gi|12585325|sp|Q9SMM0.1|PGMP_BRANA	544.7	7e-154	RecName: Full=Phosphoglucomutase, chloroplastic; Short=PGM; AltName: Full=Glucose phosphomutase; Flags: Precursor >gi|6272125|emb|CAB60109.1| plastidial phosphoglucomutase [Brassica napus]	gi|6272124|emb|AJ250771.1|	1417	0	Brassica napus partial mRNA for plastidial phosphoglucomutase	sp|Q9SMM0|PGMP_BRANA	544	2e-155	Phosphoglucomutase, chloroplastic OS=Brassica napus GN=PGMP PE=2 SV=1	SPBC32F12.10	283	3e-76	COG0033	Phosphoglucomutase	K01835	1e-149	526	ath:AT5G51820	phosphoglucomutase [EC:5.4.2.2]	GO:0005992//trehalose biosynthetic process;GO:0006098//pentose-phosphate shunt;GO:0043085//positive regulation of catalytic activity;GO:0006874//cellular calcium ion homeostasis;GO:0019252//starch biosynthetic process;GO:0009664//plant-type cell wall organization;GO:0019288//isopentenyl diphosphate biosynthetic process, mevalonate-independent pathway;GO:0000023//maltose metabolic process;GO:00427…	GO:0004614//phosphoglucomutase activity;GO:0000287//magnesium ion binding	GO:0009941//chloroplast envelope;GO:0048046//apoplast;GO:0010319//stromule;GO:0005829//cytosol;GO:0009570//chloroplast stroma;GO:0005739//mitochondrion	-	-	-	-	-	-	-
Unigene28573_NAU-YH	235	37	8.6651	gi|12585325|sp|Q9SMM0.1|PGMP_BRANA	90.1	1e-17	RecName: Full=Phosphoglucomutase, chloroplastic; Short=PGM; AltName: Full=Glucose phosphomutase; Flags: Precursor >gi|6272125|emb|CAB60109.1| plastidial phosphoglucomutase [Brassica napus]	gi|6272124|emb|AJ250771.1|	224	3e-56	Brassica napus partial mRNA for plastidial phosphoglucomutase	sp|Q9SMM0|PGMP_BRANA	90.1	3e-19	Phosphoglucomutase, chloroplastic OS=Brassica napus GN=PGMP PE=2 SV=1	--	--	--	--	--	K01835	1e-14	76.3	aly:ARALYDRAFT_495247	phosphoglucomutase [EC:5.4.2.2]	GO:0005992//trehalose biosynthetic process;GO:0006098//pentose-phosphate shunt;GO:0043085//positive regulation of catalytic activity;GO:0006874//cellular calcium ion homeostasis;GO:0019252//starch biosynthetic process;GO:0009664//plant-type cell wall organization;GO:0019288//isopentenyl diphosphate biosynthetic process, mevalonate-independent pathway;GO:0000023//maltose metabolic process;GO:00427…	GO:0004614//phosphoglucomutase activity;GO:0000287//magnesium ion binding	GO:0009941//chloroplast envelope;GO:0048046//apoplast;GO:0010319//stromule;GO:0005829//cytosol;GO:0009570//chloroplast stroma;GO:0005739//mitochondrion	-	-	-	-	-	-	-
Unigene28574_NAU-YH	1145	502	24.1289	gi|297795985|ref|XP_002865877.1|	618.6	6e-176	hypothetical protein ARALYDRAFT_495247 [Arabidopsis lyrata subsp. lyrata] >gi|297311712|gb|EFH42136.1| hypothetical protein ARALYDRAFT_495247 [Arabidopsis lyrata subsp. lyrata]	gi|6272124|emb|AJ250771.1|	1616	0	Brassica napus partial mRNA for plastidial phosphoglucomutase	sp|Q9SMM0|PGMP_BRANA	613	6e-176	Phosphoglucomutase, chloroplastic OS=Brassica napus GN=PGMP PE=2 SV=1	AGl1564	374	2e-103	COG0033	Phosphoglucomutase	K01835	5e-177	618	aly:ARALYDRAFT_495247	phosphoglucomutase [EC:5.4.2.2]	GO:0005992//trehalose biosynthetic process;GO:0006098//pentose-phosphate shunt;GO:0043085//positive regulation of catalytic activity;GO:0006874//cellular calcium ion homeostasis;GO:0019252//starch biosynthetic process;GO:0009664//plant-type cell wall organization;GO:0019288//isopentenyl diphosphate biosynthetic process, mevalonate-independent pathway;GO:0000023//maltose metabolic process;GO:00427…	GO:0004614//phosphoglucomutase activity;GO:0000287//magnesium ion binding	GO:0009941//chloroplast envelope;GO:0048046//apoplast;GO:0010319//stromule;GO:0005829//cytosol;GO:0009570//chloroplast stroma;GO:0005739//mitochondrion	-	-	-	-	-	-	-
Unigene29613_NAU-YH	300	60	11.007	gi|312283307|dbj|BAJ34519.1|	51.6	4e-06	unnamed protein product [Thellungiella halophila]	gi|312283306|dbj|AK353433.1|	105	3e-20	Thellungiella halophila mRNA, complete cds, clone: RTFL01-37-B16	sp|Q9SGC1|PGMC2_ARATH	50.4	2e-07	Probable phosphoglucomutase, cytoplasmic 2 OS=Arabidopsis thaliana GN=At1g70730 PE=1 SV=1	--	--	--	--	--	K01835	1e-06	49.7	aly:ARALYDRAFT_472576	phosphoglucomutase [EC:5.4.2.2]	-	-	-	-	-	-	-	-	-	-
Unigene29614_NAU-YH	2175	3111	78.7192	gi|312283307|dbj|BAJ34519.1|	1124.4	0	unnamed protein product [Thellungiella halophila]	gi|312283306|dbj|AK353433.1|	2367	0	Thellungiella halophila mRNA, complete cds, clone: RTFL01-37-B16	sp|O49299|PGMC1_ARATH	1118	0	Probable phosphoglucomutase, cytoplasmic 1 OS=Arabidopsis thaliana GN=At1g23190 PE=1 SV=2	SPBC32F12.10	579	8e-165	COG0033	Phosphoglucomutase	K01835	0	1118	ath:AT1G23190	phosphoglucomutase [EC:5.4.2.2]	GO:0009651//response to salt stress;GO:0019388//galactose catabolic process;GO:0048229//gametophyte development;GO:0006874//cellular calcium ion homeostasis;GO:0019255//glucose 1-phosphate metabolic process;GO:0000023//maltose metabolic process;GO:0019252//starch biosynthetic process;GO:0006096//glycolysis;GO:0006094//gluconeogenesis;GO:0005992//trehalose biosynthetic process;GO:0009590//detectio…	GO:0000287//magnesium ion binding;GO:0004614//phosphoglucomutase activity	GO:0009570//chloroplast stroma;GO:0044445//cytosolic part;GO:0005634//nucleus;GO:0005886//plasma membrane;GO:0010319//stromule;GO:0048046//apoplast	-	-	-	-	-	-	-
glucose-6-phosphate isomerase (5)																													-	-	-	-	-	-	-
CL1002.Contig1_NAU-YH	2907	412	7.8	gi|312282507|dbj|BAJ34119.1|	1108.2	0	unnamed protein product [Thellungiella halophila]	gi|312282506|dbj|AK353033.1|	2099	0	Thellungiella halophila mRNA, complete cds, clone: RTFL01-16-H13	sp|Q8H103|G6PIP_ARATH	1083	0	Glucose-6-phosphate isomerase 1, chloroplastic OS=Arabidopsis thaliana GN=PGI1 PE=1 SV=1	alr1050	651	0	COG0166	Glucose-6-phosphate isomerase	K01810	0	1087	aly:ARALYDRAFT_492381	glucose-6-phosphate isomerase [EC:5.3.1.9]	GO:0006094//gluconeogenesis;GO:0043085//positive regulation of catalytic activity;GO:0019252//starch biosynthetic process;GO:0009664//plant-type cell wall organization;GO:0019288//isopentenyl diphosphate biosynthetic process, mevalonate-independent pathway;GO:0009911//positive regulation of flower development;GO:0006955//immune response;GO:0000023//maltose metabolic process;GO:0006096//glycolysis…	GO:0004347//glucose-6-phosphate isomerase activity;GO:0016740//transferase activity;GO:0003723//RNA binding;GO:0005524//ATP binding	GO:0009941//chloroplast envelope;GO:0005829//cytosol;GO:0009570//chloroplast stroma	-	-	-	-	-	-	-
CL1002.Contig2_NAU-YH	2814	585	11.4412	gi|312282507|dbj|BAJ34119.1|	1122.8	0	unnamed protein product [Thellungiella halophila]	gi|312282506|dbj|AK353033.1|	2226	0	Thellungiella halophila mRNA, complete cds, clone: RTFL01-16-H13	sp|Q8H103|G6PIP_ARATH	1100	0	Glucose-6-phosphate isomerase 1, chloroplastic OS=Arabidopsis thaliana GN=PGI1 PE=1 SV=1	alr1050	667	0	COG0166	Glucose-6-phosphate isomerase	K01810	0	1104	aly:ARALYDRAFT_492381	glucose-6-phosphate isomerase [EC:5.3.1.9]	GO:0006094//gluconeogenesis;GO:0043085//positive regulation of catalytic activity;GO:0019252//starch biosynthetic process;GO:0009664//plant-type cell wall organization;GO:0019288//isopentenyl diphosphate biosynthetic process, mevalonate-independent pathway;GO:0009911//positive regulation of flower development;GO:0006955//immune response;GO:0000023//maltose metabolic process;GO:0006096//glycolysis…	GO:0004347//glucose-6-phosphate isomerase activity;GO:0016740//transferase activity;GO:0003723//RNA binding;GO:0005524//ATP binding	GO:0009941//chloroplast envelope;GO:0005829//cytosol;GO:0009570//chloroplast stroma	-	-	-	-	-	-	-
Unigene23897_NAU-YH	2118	1494	38.8208	gi|11094236|dbj|BAB17636.1|	1073.2	0	cytosolic phosphoglucose isomerase [Arabidopsis thaliana]	gi|297795208|ref|XM_002865443.1|	2381	0	Arabidopsis lyrata subsp. lyrata glucose-6-phosphate isomerase, mRNA	sp|P34795|G6PI_ARATH	1070	0	Glucose-6-phosphate isomerase, cytosolic OS=Arabidopsis thaliana GN=PGIC PE=2 SV=1	ML0150	502	1e-141	COG0166	Glucose-6-phosphate isomerase	K01810	0	1070	ath:AT5G42740	glucose-6-phosphate isomerase [EC:5.3.1.9]	GO:0009744//response to sucrose stimulus;GO:0010224//response to UV-B;GO:0009813//flavonoid biosynthetic process;GO:0006096//glycolysis;GO:0009817//defense response to fungus, incompatible interaction;GO:0006094//gluconeogenesis;GO:0046686//response to cadmium ion	GO:0004347//glucose-6-phosphate isomerase activity	GO:0005829//cytosol	-	-	-	-	-	-	-
Unigene28021_NAU-YH	382	216	31.1193	gi|297799542|ref|XP_002867655.1|	116.7	1e-25	hypothetical protein ARALYDRAFT_492381 [Arabidopsis lyrata subsp. lyrata] >gi|297313491|gb|EFH43914.1| hypothetical protein ARALYDRAFT_492381 [Arabidopsis lyrata subsp. lyrata]	gi|312282506|dbj|AK353033.1|	103	1e-19	Thellungiella halophila mRNA, complete cds, clone: RTFL01-16-H13	sp|Q8H103|G6PIP_ARATH	115	7e-27	Glucose-6-phosphate isomerase 1, chloroplastic OS=Arabidopsis thaliana GN=PGI1 PE=1 SV=1	--	--	--	--	--	K01810	7e-27	116	aly:ARALYDRAFT_492381	glucose-6-phosphate isomerase [EC:5.3.1.9]	GO:0019288//isopentenyl diphosphate biosynthetic process, mevalonate-independent pathway;GO:0009911//positive regulation of flower development;GO:0000023//maltose metabolic process;GO:0019252//starch biosynthetic process;GO:0006096//glycolysis;GO:0006094//gluconeogenesis;GO:0009664//plant-type cell wall organization;GO:0043085//positive regulation of catalytic activity;GO:0000272//polysaccharide …	GO:0004347//glucose-6-phosphate isomerase activity	GO:0005829//cytosol;GO:0009941//chloroplast envelope;GO:0009570//chloroplast stroma	-	-	-	-	-	-	-
Unigene6257_NAU-YH	307	131	23.484	gi|312282507|dbj|BAJ34119.1|	70.5	9e-12	unnamed protein product [Thellungiella halophila]	gi|312282506|dbj|AK353033.1|	153	1e-34	Thellungiella halophila mRNA, complete cds, clone: RTFL01-16-H13	sp|Q8H103|G6PIP_ARATH	68.9	6e-13	Glucose-6-phosphate isomerase 1, chloroplastic OS=Arabidopsis thaliana GN=PGI1 PE=1 SV=1	--	--	--	--	--	K01810	2e-12	68.9	aly:ARALYDRAFT_492381	glucose-6-phosphate isomerase [EC:5.3.1.9]	GO:0006094//gluconeogenesis;GO:0043085//positive regulation of catalytic activity;GO:0019252//starch biosynthetic process;GO:0009664//plant-type cell wall organization;GO:0019288//isopentenyl diphosphate biosynthetic process, mevalonate-independent pathway;GO:0009911//positive regulation of flower development;GO:0006955//immune response;GO:0000023//maltose metabolic process;GO:0006096//glycolysis…	GO:0004347//glucose-6-phosphate isomerase activity;GO:0016740//transferase activity;GO:0003723//RNA binding;GO:0005524//ATP binding	GO:0009941//chloroplast envelope;GO:0005829//cytosol;GO:0009570//chloroplast stroma	-	-	-	-	-	-	-
fructokinase (17)																													-	-	-	-	-	-	-
CL5558.Contig1_NAU-YH	1454	10679	404.209	gi|297826579|ref|XP_002881172.1|	609.4	5e-173	pfkB-type carbohydrate kinase family protein [Arabidopsis lyrata subsp. lyrata] >gi|297327011|gb|EFH57431.1| pfkB-type carbohydrate kinase family protein [Arabidopsis lyrata subsp. lyrata]	gi|297826578|ref|XM_002881126.1|	995	0	Arabidopsis lyrata subsp. lyrata pfkB-type carbohydrate kinase family protein, mRNA	sp|Q9SID0|SCRK1_ARATH	607	7e-174	Probable fructokinase-1 OS=Arabidopsis thaliana GN=At2g31390 PE=2 SV=1	BH1857	226	8e-59	COG0524	Sugar kinases, ribokinase family	K00847	4e-174	609	aly:ARALYDRAFT_482071	fructokinase [EC:2.7.1.4]	GO:0006014//D-ribose metabolic process;GO:0009744//response to sucrose stimulus;GO:0016310//phosphorylation;GO:0009749//response to glucose stimulus;GO:0009750//response to fructose stimulus;GO:0000041//transition metal ion transport	GO:0004747//ribokinase activity;GO:0008865//fructokinase activity	GO:0005794//Golgi apparatus;GO:0009506//plasmodesma;GO:0005886//plasma membrane;GO:0005829//cytosol	-	-	-	-	-	-	-
CL8041.Contig1_NAU-YH	993	95	5.2652	gi|297792915|ref|XP_002864342.1|	143.3	5e-106	predicted protein [Arabidopsis lyrata subsp. lyrata] >gi|297310177|gb|EFH40601.1| predicted protein [Arabidopsis lyrata subsp. lyrata]	gi|297792498|ref|XM_002864088.1|	523	1e-145	Arabidopsis lyrata subsp. lyrata pfkB-type carbohydrate kinase family protein, mRNA	sp|Q9LNE3|SCRK2_ARATH	206	1e-53	Probable fructokinase-2 OS=Arabidopsis thaliana GN=At1g06030 PE=2 SV=1	SA1845	105	5e-34	COG0524	Sugar kinases, ribokinase family	K00847	1e-89	238	pop:POPTR_800560	fructokinase [EC:2.7.1.4]	GO:0006014//D-ribose metabolic process;GO:0016310//phosphorylation;GO:0019344//cysteine biosynthetic process	GO:0004747//ribokinase activity	GO:0009570//chloroplast stroma	-	-	-	-	-	-	-
CL8041.Contig2_NAU-YH	261	0	0	--	--	--	--	gi|199579875|gb|AC232439.1|	97.6	5e-18	Brassica rapa subsp. pekinensis clone KBrB003D07, complete sequence	--	--	--	--	--	--	--	--	--	K00847	1e-06	37.7	ath:AT5G51830	fructokinase [EC:2.7.1.4]	-	-	-	-	-	-	-	-	-	-
CL8041.Contig3_NAU-YH	261	0	0	--	--	--	--	gi|199579875|gb|AC232439.1|	97.6	5e-18	Brassica rapa subsp. pekinensis clone KBrB003D07, complete sequence	--	--	--	--	--	--	--	--	--	K00847	1e-06	37.7	ath:AT5G51830	fructokinase [EC:2.7.1.4]	-	-	-	-	-	-	-	-	-	-
CL8041.Contig4_NAU-YH	309	0	0	gi|15242193|ref|NP_199996.1|	43.5	7e-12	fructokinase [Arabidopsis thaliana] >gi|10177882|dbj|BAB11252.1| fructokinase 1 [Arabidopsis thaliana] >gi|332008749|gb|AED96132.1| fructokinase [Arabidopsis thaliana]	gi|199579875|gb|AC232439.1|	168	2e-39	Brassica rapa subsp. pekinensis clone KBrB003D07, complete sequence	--	--	--	--	--	--	--	--	--	K00847	5e-13	47.4	ath:AT5G51830	fructokinase [EC:2.7.1.4]	-	-	-	-	-	-	-	-	-	-
CL8041.Contig5_NAU-YH	309	0	0	gi|15242193|ref|NP_199996.1|	43.5	7e-12	fructokinase [Arabidopsis thaliana] >gi|10177882|dbj|BAB11252.1| fructokinase 1 [Arabidopsis thaliana] >gi|332008749|gb|AED96132.1| fructokinase [Arabidopsis thaliana]	gi|199579875|gb|AC232439.1|	168	2e-39	Brassica rapa subsp. pekinensis clone KBrB003D07, complete sequence	--	--	--	--	--	--	--	--	--	K00847	5e-13	47.4	ath:AT5G51830	fructokinase [EC:2.7.1.4]	-	-	-	-	-	-	-	-	-	-
Unigene10740_NAU-YH	809	65	4.4219	gi|6730638|gb|AAF27059.1|AC008262_8	497.7	9e-140	F4N2.16 [Arabidopsis thaliana]	gi|186494069|ref|NM_105587.5|	904	0	Arabidopsis thaliana fructokinase-like 2 (FLN2) mRNA, complete cds	sp|Q42896|SCRK2_SOLLC	127	6e-30	Fructokinase-2 OS=Solanum lycopersicum GN=FRK2 PE=2 SV=2	XF1610	71.6	1e-12	COG0524	Sugar kinases, ribokinase family	K00847	3e-29	126	aly:ARALYDRAFT_918217	fructokinase [EC:2.7.1.4]	GO:0006399//tRNA metabolic process;GO:0045036//protein targeting to chloroplast;GO:0009662//etioplast organization;GO:0009220//pyrimidine ribonucleotide biosynthetic process;GO:0016310//phosphorylation;GO:0009658//chloroplast organization;GO:0045893//positive regulation of transcription, DNA-dependent;GO:0042793//transcription from plastid promoter;GO:0006364//rRNA processing	GO:0008865//fructokinase activity	GO:0042644//chloroplast nucleoid	-	-	-	-	-	-	-
Unigene14020_NAU-YH	961	231	13.229	gi|297843468|ref|XP_002889615.1|	474.2	1e-132	pfkB-type carbohydrate kinase family protein [Arabidopsis lyrata subsp. lyrata] >gi|297335457|gb|EFH65874.1| pfkB-type carbohydrate kinase family protein [Arabidopsis lyrata subsp. lyrata]	gi|297843467|ref|XM_002889569.1|	801	0	Arabidopsis lyrata subsp. lyrata pfkB-type carbohydrate kinase family protein, mRNA	--	--	--	--	--	--	--	--	--	K00847	9e-06	49.3	ppp:PHYPADRAFT_105010	fructokinase [EC:2.7.1.4]	GO:0016310//phosphorylation	GO:0016301//kinase activity	GO:0005634//nucleus;GO:0009536//plastid	-	-	-	-	-	-	-
Unigene18017_NAU-YH	914	163	9.8148	gi|15242193|ref|NP_199996.1|	433.3	2e-120	fructokinase [Arabidopsis thaliana] >gi|10177882|dbj|BAB11252.1| fructokinase 1 [Arabidopsis thaliana] >gi|332008749|gb|AED96132.1| fructokinase [Arabidopsis thaliana]	gi|297792498|ref|XM_002864088.1|	797	0	Arabidopsis lyrata subsp. lyrata pfkB-type carbohydrate kinase family protein, mRNA	sp|Q6XZ78|SCRK2_MAIZE	293	1e-79	Fructokinase-2 OS=Zea mays GN=FRK2 PE=1 SV=1	BH1857	160	2e-39	COG0524	Sugar kinases, ribokinase family	K00847	2e-121	433	ath:AT5G51830	fructokinase [EC:2.7.1.4]	GO:0006014//D-ribose metabolic process;GO:0046686//response to cadmium ion;GO:0016310//phosphorylation	GO:0004747//ribokinase activity;GO:0008865//fructokinase activity	GO:0005829//cytosol	-	-	-	-	-	-	-
Unigene18018_NAU-YH	453	193	23.4476	gi|297792499|ref|XP_002864134.1|	210.3	7e-54	pfkB-type carbohydrate kinase family protein [Arabidopsis lyrata subsp. lyrata] >gi|297309969|gb|EFH40393.1| pfkB-type carbohydrate kinase family protein [Arabidopsis lyrata subsp. lyrata]	gi|297792498|ref|XM_002864088.1|	430	1e-118	Arabidopsis lyrata subsp. lyrata pfkB-type carbohydrate kinase family protein, mRNA	sp|Q0JGZ6|SCRK1_ORYSJ	150	2e-37	Fructokinase-1 OS=Oryza sativa subsp. japonica GN=FRK1 PE=1 SV=2	CAC0424	91.3	6e-19	COG0524	Sugar kinases, ribokinase family	K00847	8e-55	210	aly:ARALYDRAFT_918217	fructokinase [EC:2.7.1.4]	GO:0006014//D-ribose metabolic process;GO:0046686//response to cadmium ion;GO:0016310//phosphorylation	GO:0004747//ribokinase activity;GO:0008865//fructokinase activity	GO:0005829//cytosol	-	-	-	-	-	-	-
Unigene24542_NAU-YH	1248	368	16.2283	gi|15237741|ref|NP_200681.1|	578.9	6e-164	pfkB-like carbohydrate kinase family protein [Arabidopsis thaliana] >gi|16604509|gb|AAL24260.1| AT5g58730/mzn1_180 [Arabidopsis thaliana] >gi|21655285|gb|AAM65354.1| AT5g58730/mzn1_180 [Arabidopsis thaliana] >gi|332009709|gb|AED97092.1| pfkB-like carbohydrate kinase family protein [Arabidopsis thaliana]	gi|297796806|ref|XM_002866242.1|	505	1e-140	Arabidopsis lyrata subsp. lyrata pfkB-type carbohydrate kinase family protein, mRNA	sp|Q0J8G4|SCRK2_ORYSJ	57.8	1e-08	Fructokinase-2 OS=Oryza sativa subsp. japonica GN=FRK2 PE=1 SV=1	AF0401	59.3	1e-08	COG0524	Sugar kinases, ribokinase family	K00847	1e-08	59.3	pop:POPTR_575736	fructokinase [EC:2.7.1.4]	GO:0010264//myo-inositol hexakisphosphate biosynthetic process;GO:0016310//phosphorylation	GO:0016301//kinase activity;GO:0016773//phosphotransferase activity, alcohol group as acceptor	-	-	-	-	-	-	-	-
Unigene2649_NAU-YH	2167	547	13.8921	gi|297820144|ref|XP_002877955.1|	786.6	0	hypothetical protein ARALYDRAFT_906813 [Arabidopsis lyrata subsp. lyrata] >gi|297323793|gb|EFH54214.1| hypothetical protein ARALYDRAFT_906813 [Arabidopsis lyrata subsp. lyrata]	gi|460219083|gb|GABL01045460.1|	1608	0	TSA: Camelina sativa comp52470_c0_seq1 transcribed RNA sequence	sp|Q8W486|Y1491_ARATH	243	4e-64	Uncharacterized protein At1g04910 OS=Arabidopsis thaliana GN=At1g04910 PE=1 SV=1	--	--	--	--	--	K00847	3e-14	79	mtr:MTR_5g079460	fructokinase [EC:2.7.1.4]	GO:0030968//endoplasmic reticulum unfolded protein response	GO:0016757//transferase activity, transferring glycosyl groups	GO:0005794//Golgi apparatus	-	-	-	-	-	-	-
Unigene28295_NAU-YH	294	37	6.9262	gi|297830804|ref|XP_002883284.1|	63.2	1e-09	hypothetical protein ARALYDRAFT_318850 [Arabidopsis lyrata subsp. lyrata] >gi|297329124|gb|EFH59543.1| hypothetical protein ARALYDRAFT_318850 [Arabidopsis lyrata subsp. lyrata]	gi|145359129|ref|NM_124562.2|	137	7e-30	Arabidopsis thaliana fructokinase (AT5G51830) mRNA, complete cds	--	--	--	--	--	--	--	--	--	K00847	1e-08	55.8	ath:AT5G51830	fructokinase [EC:2.7.1.4]	GO:0046686//response to cadmium ion;GO:0006869//lipid transport	GO:0016773//phosphotransferase activity, alcohol group as acceptor;GO:0016301//kinase activity	GO:0005768//endosome;GO:0005794//Golgi apparatus;GO:0005886//plasma membrane;GO:0005829//cytosol;GO:0005802//trans-Golgi network	-	-	-	-	-	-	-
Unigene28529_NAU-YH	1517	548	19.8808	gi|297838313|ref|XP_002887038.1|	689.5	0	pfkB-type carbohydrate kinase family protein [Arabidopsis lyrata subsp. lyrata] >gi|297332879|gb|EFH63297.1| pfkB-type carbohydrate kinase family protein [Arabidopsis lyrata subsp. lyrata]	gi|297838312|ref|XM_002886992.1|	872	0	Arabidopsis lyrata subsp. lyrata pfkB-type carbohydrate kinase family protein, mRNA	sp|Q9LNE3|SCRK2_ARATH	421	6e-118	Probable fructokinase-2 OS=Arabidopsis thaliana GN=At1g06030 PE=2 SV=1	BH1857	237	5e-62	COG0524	Sugar kinases, ribokinase family	K00847	0	689	aly:ARALYDRAFT_475745	fructokinase [EC:2.7.1.4]	GO:0006014//D-ribose metabolic process;GO:0016310//phosphorylation;GO:0019344//cysteine biosynthetic process	GO:0004747//ribokinase activity	GO:0009570//chloroplast stroma	-	-	-	-	-	-	-
Unigene29049_NAU-YH	546	61	6.1486	gi|297816714|ref|XP_002876240.1|	298.9	2e-80	pfkB-type carbohydrate kinase family protein [Arabidopsis lyrata subsp. lyrata] >gi|297322078|gb|EFH52499.1| pfkB-type carbohydrate kinase family protein [Arabidopsis lyrata subsp. lyrata]	gi|297816713|ref|XM_002876194.1|	438	1e-120	Arabidopsis lyrata subsp. lyrata pfkB-type carbohydrate kinase family protein, mRNA	sp|Q9LNE3|SCRK2_ARATH	129	1e-30	Probable fructokinase-2 OS=Arabidopsis thaliana GN=At1g06030 PE=2 SV=1	PH1459	81.6	7e-16	COG0524	Sugar kinases, ribokinase family	K00847	3e-30	129	ath:AT1G06030	fructokinase [EC:2.7.1.4]	GO:0006399//tRNA metabolic process;GO:0009793//embryo development ending in seed dormancy;GO:0016310//phosphorylation;GO:0016226//iron-sulfur cluster assembly;GO:0010228//vegetative to reproductive phase transition of meristem;GO:0009658//chloroplast organization;GO:0045893//positive regulation of transcription, DNA-dependent;GO:0042793//transcription from plastid promoter;GO:0006364//rRNA proces…	GO:0008865//fructokinase activity	GO:0042644//chloroplast nucleoid;GO:0005634//nucleus	-	-	-	-	-	-	-
Unigene33723_NAU-YH	346	14	2.2269	--	--	--	--	gi|297826578|ref|XM_002881126.1|	77.8	7e-12	Arabidopsis lyrata subsp. lyrata pfkB-type carbohydrate kinase family protein, mRNA	sp|Q9SID0|SCRK1_ARATH	48.5	9e-07	Probable fructokinase-1 OS=Arabidopsis thaliana GN=At2g31390 PE=2 SV=1	--	--	--	--	--	K00847	2e-06	48.5	aly:ARALYDRAFT_482071	fructokinase [EC:2.7.1.4]	-	-	-	-	-	-	-	-	-	-
Unigene6058_NAU-YH	345	34	5.4238	gi|297826579|ref|XP_002881172.1|	55.1	4e-07	pfkB-type carbohydrate kinase family protein [Arabidopsis lyrata subsp. lyrata] >gi|297327011|gb|EFH57431.1| pfkB-type carbohydrate kinase family protein [Arabidopsis lyrata subsp. lyrata]	gi|199580129|gb|AC189433.2|	117	8e-24	Brassica rapa subsp. pekinensis clone KBrB068H20, complete sequence	sp|Q9SID0|SCRK1_ARATH	55.1	9e-09	Probable fructokinase-1 OS=Arabidopsis thaliana GN=At2g31390 PE=2 SV=1	--	--	--	--	--	K00847	2e-08	55.1	aly:ARALYDRAFT_482071	fructokinase [EC:2.7.1.4]	-	-	-	-	-	-	-	-	-	-
sucrose-phosphatase or sucrose-6-phosphate phosphohydrolase (6)																													-	-	-	-	-	-	-
CL5471.Contig1_NAU-YH	856	199	12.7944	gi|297823393|ref|XP_002879579.1|	341.7	9e-93	sucrose-phosphatase 1 [Arabidopsis lyrata subsp. lyrata] >gi|297325418|gb|EFH55838.1| sucrose-phosphatase 1 [Arabidopsis lyrata subsp. lyrata]	gi|297823392|ref|XM_002879533.1|	533	1e-148	Arabidopsis lyrata subsp. lyrata sucrose-phosphatase 1, mRNA	sp|Q9SJ66|SPP2_ARATH	335	2e-92	Probable sucrose-phosphatase 2 OS=Arabidopsis thaliana GN=SPP2 PE=1 SV=2	--	--	--	--	--	--	--	--	--	--	GO:0005986//sucrose biosynthetic process;GO:0016926//protein desumoylation;GO:0016311//dephosphorylation;GO:0010228//vegetative to reproductive phase transition of meristem;GO:0009737//response to abscisic acid stimulus;GO:0006665//sphingolipid metabolic process;GO:0050665//hydrogen peroxide biosynthetic process;GO:0090332//stomatal closure	GO:0050307//sucrose-phosphate phosphatase activity;GO:0000287//magnesium ion binding;GO:0042392//sphingosine-1-phosphate phosphatase activity	GO:0005829//cytosol;GO:0005774//vacuolar membrane;GO:0005576//extracellular region;GO:0005789//endoplasmic reticulum membrane	probable sucrose-phosphatase 2 [Brassica rapa]	424	341	0.64	1e-111	0.95	XP_009133047.1
CL5471.Contig2_NAU-YH	1764	1027	32.0414	gi|297823393|ref|XP_002879579.1|	796.2	0	sucrose-phosphatase 1 [Arabidopsis lyrata subsp. lyrata] >gi|297325418|gb|EFH55838.1| sucrose-phosphatase 1 [Arabidopsis lyrata subsp. lyrata]	gi|297823392|ref|XM_002879533.1|	1231	0	Arabidopsis lyrata subsp. lyrata sucrose-phosphatase 1, mRNA	sp|Q9SJ66|SPP2_ARATH	788	0	Probable sucrose-phosphatase 2 OS=Arabidopsis thaliana GN=SPP2 PE=1 SV=2	all0376	144	4e-34	COG0561	Predicted hydrolases of the HAD superfamily	--	--	--	--	--	GO:0005986//sucrose biosynthetic process;GO:0016926//protein desumoylation;GO:0016311//dephosphorylation;GO:0010228//vegetative to reproductive phase transition of meristem;GO:0009737//response to abscisic acid stimulus;GO:0006665//sphingolipid metabolic process;GO:0046686//response to cadmium ion;GO:0050665//hydrogen peroxide biosynthetic process;GO:0090332//stomatal closure	GO:0050307//sucrose-phosphate phosphatase activity;GO:0000287//magnesium ion binding;GO:0042392//sphingosine-1-phosphate phosphatase activity	GO:0005829//cytosol;GO:0005774//vacuolar membrane;GO:0005576//extracellular region;GO:0005789//endoplasmic reticulum membrane;GO:0005634//nucleus;GO:0005886//plasma membrane	probable sucrose-phosphatase 2 [Brassica rapa]	422	842	71	0	96	XP_009141524.1
CL5471.Contig3_NAU-YH	869	19	1.2033	gi|297823393|ref|XP_002879579.1|	343.6	2e-93	sucrose-phosphatase 1 [Arabidopsis lyrata subsp. lyrata] >gi|297325418|gb|EFH55838.1| sucrose-phosphatase 1 [Arabidopsis lyrata subsp. lyrata]	gi|297823392|ref|XM_002879533.1|	533	1e-148	Arabidopsis lyrata subsp. lyrata sucrose-phosphatase 1, mRNA	sp|Q9SJ66|SPP2_ARATH	337	5e-93	Probable sucrose-phosphatase 2 OS=Arabidopsis thaliana GN=SPP2 PE=1 SV=2	--	--	--	--	--	--	--	--	--	--	GO:0005986//sucrose biosynthetic process;GO:0016926//protein desumoylation;GO:0016311//dephosphorylation;GO:0010228//vegetative to reproductive phase transition of meristem;GO:0009737//response to abscisic acid stimulus;GO:0006665//sphingolipid metabolic process;GO:0050665//hydrogen peroxide biosynthetic process;GO:0090332//stomatal closure	GO:0050307//sucrose-phosphate phosphatase activity;GO:0000287//magnesium ion binding;GO:0042392//sphingosine-1-phosphate phosphatase activity	GO:0005829//cytosol;GO:0005774//vacuolar membrane;GO:0005576//extracellular region;GO:0005789//endoplasmic reticulum membrane	probable sucrose-phosphatase 2 [Brassica rapa]	424	340	0.58	2e-111	0.95	XP_009133047.1
CL5471.Contig4_NAU-YH	268	61	12.5266	gi|15223847|ref|NP_175553.1|	166.4	1e-40	sucrose-phosphatase 1 [Arabidopsis thaliana] >gi|75169529|sp|Q9C8J4.1|SPP1_ARATH RecName: Full=Probable sucrose-phosphatase 1; Short=AtSPP1 >gi|332194545|gb|AEE32666.1| sucrose-phosphatase 1 [Arabidopsis thaliana]	gi|1313929|emb|X97679.1|	341	2e-91	B.oleracea mRNA for IFA binding protein	sp|Q9C8J4|SPP1_ARATH	166	3e-42	Probable sucrose-phosphatase 1 OS=Arabidopsis thaliana GN=SPP1 PE=2 SV=1	--	--	--	--	--	--	--	--	--	--	GO:0005986//sucrose biosynthetic process;GO:0016926//protein desumoylation;GO:0016311//dephosphorylation;GO:0010228//vegetative to reproductive phase transition of meristem;GO:0009737//response to abscisic acid stimulus;GO:0006665//sphingolipid metabolic process;GO:0050665//hydrogen peroxide biosynthetic process;GO:0090332//stomatal closure	GO:0050307//sucrose-phosphate phosphatase activity;GO:0000287//magnesium ion binding;GO:0042392//sphingosine-1-phosphate phosphatase activity	GO:0005829//cytosol;GO:0005774//vacuolar membrane;GO:0005576//extracellular region;GO:0005789//endoplasmic reticulum membrane	probable sucrose-phosphatase 1 [Brassica rapa]	423	167	0.99	1e-47	0.9	XP_009144900.1
Unigene15819_NAU-YH	270	27	5.5035	gi|297852870|ref|XP_002894316.1|	167.5	5e-41	predicted protein [Arabidopsis lyrata subsp. lyrata] >gi|297340158|gb|EFH70575.1| predicted protein [Arabidopsis lyrata subsp. lyrata]	gi|1313929|emb|X97679.1|	424	1e-116	B.oleracea mRNA for IFA binding protein	sp|Q9C8J4|SPP1_ARATH	162	3e-41	Probable sucrose-phosphatase 1 OS=Arabidopsis thaliana GN=SPP1 PE=2 SV=1	--	--	--	--	--	--	--	--	--	--	GO:0005986//sucrose biosynthetic process;GO:0016926//protein desumoylation;GO:0016311//dephosphorylation;GO:0010228//vegetative to reproductive phase transition of meristem;GO:0009737//response to abscisic acid stimulus;GO:0006665//sphingolipid metabolic process;GO:0050665//hydrogen peroxide biosynthetic process;GO:0090332//stomatal closure	GO:0050307//sucrose-phosphate phosphatase activity;GO:0000287//magnesium ion binding;GO:0042392//sphingosine-1-phosphate phosphatase activity	GO:0005829//cytosol;GO:0005774//vacuolar membrane;GO:0005576//extracellular region;GO:0005789//endoplasmic reticulum membrane	probable sucrose-phosphatase 1 [Brassica rapa]	423	180	1	2e-52	0.87	XP_009107208.1
Unigene6745_NAU-YH	712	48	3.7102	gi|297852870|ref|XP_002894316.1|	297	1e-79	predicted protein [Arabidopsis lyrata subsp. lyrata] >gi|297340158|gb|EFH70575.1| predicted protein [Arabidopsis lyrata subsp. lyrata]	gi|186490178|ref|NM_104020.3|	402	1e-109	Arabidopsis thaliana sucrose-phosphatase 1 (SPP1) mRNA, complete cds	sp|Q9C8J4|SPP1_ARATH	290	7e-79	Probable sucrose-phosphatase 1 OS=Arabidopsis thaliana GN=SPP1 PE=2 SV=1	slr0953	87.4	2e-17	COG0561	Predicted hydrolases of the HAD superfamily	--	--	--	--	--	GO:0005986//sucrose biosynthetic process;GO:0016926//protein desumoylation;GO:0016311//dephosphorylation;GO:0010228//vegetative to reproductive phase transition of meristem;GO:0009737//response to abscisic acid stimulus;GO:0006665//sphingolipid metabolic process;GO:0046686//response to cadmium ion;GO:0050665//hydrogen peroxide biosynthetic process;GO:0090332//stomatal closure	GO:0050307//sucrose-phosphate phosphatase activity;GO:0000287//magnesium ion binding;GO:0042392//sphingosine-1-phosphate phosphatase activity	GO:0005774//vacuolar membrane;GO:0005576//extracellular region;GO:0005789//endoplasmic reticulum membrane;GO:0005634//nucleus;GO:0005886//plasma membrane	probable sucrose-phosphatase 1 [Brassica rapa]	423	350	0.74	5e-116	0.94	XP_009107208.1

## Sheet: Table S3B
Table S3B Candidate genes involved in sucrose metabolism of radish in NAU-RG transcriptome.
Transcript ID	Gene length	CKA_rawfragments(20227799)	CKA_FPKM	Nr-ID	Nr-Score	Nr-Evalue	Nr-annotation	Nt-ID	Nt-Score	Nt-Evalue	Nt-annotation	Swissprot-ID	Swissprot-Score	Swissprot-Evalue	Swissprot-annotation	COG-Protein-or-Domain	COG-Score	COG-Evalue	COG-ID	COG-Function-Description	KO_id	KEGG-Evalue	KEGG-Score	KEGG-Gene	ko_definition	GO-BiologicalProcess	GO-MolecularFunction	Go-CellularComponent
sucrose-phosphate synthase (23)
CL12033.Contig1_CKA	398	36	4.4717	gi|297809217|ref|XP_002872492.1|	186	1e-46	ATSPS4F [Arabidopsis lyrata subsp. lyrata] >gi|297318329|gb|EFH48751.1| ATSPS4F [Arabidopsis lyrata subsp. lyrata]	gi|145323140|ref|NM_001036532.2|	272	2e-70	Arabidopsis thaliana sucrose-phosphate synthase (ATSPS4F) mRNA, complete cds	sp|F4JLK2|SPSA4_ARATH	185	8e-48	Probable sucrose-phosphate synthase 4 OS=Arabidopsis thaliana GN=SPS4 PE=1 SV=1	--	--	--	--	--	K00696	1e-47	186	aly:ARALYDRAFT_489859	sucrose-phosphate synthase [EC:2.4.1.14]	GO:0010075//regulation of meristem growth;GO:0019375//galactolipid biosynthetic process;GO:0001666//response to hypoxia	GO:0046524//sucrose-phosphate synthase activity	GO:0005886//plasma membrane
CL12033.Contig2_CKA	612	60	4.8468	gi|297809217|ref|XP_002872492.1|	38.5	1e-54	ATSPS4F [Arabidopsis lyrata subsp. lyrata] >gi|297318329|gb|EFH48751.1| ATSPS4F [Arabidopsis lyrata subsp. lyrata]	gi|332656411|gb|CP002687.1|	206	2e-50	Arabidopsis thaliana chromosome 4, complete sequence	sp|F4JLK2|SPSA4_ARATH	196	1e-55	Probable sucrose-phosphate synthase 4 OS=Arabidopsis thaliana GN=SPS4 PE=1 SV=1	sll0045_1	75.9	5e-14	COG0438	Glycosyltransferase	K00696	2e-55	196	aly:ARALYDRAFT_489859	sucrose-phosphate synthase [EC:2.4.1.14]	GO:0010075//regulation of meristem growth;GO:0019375//galactolipid biosynthetic process;GO:0001666//response to hypoxia	GO:0046524//sucrose-phosphate synthase activity	GO:0005886//plasma membrane
CL12033.Contig3_CKA	233	16	3.3948	gi|297809217|ref|XP_002872492.1|	152.1	2e-36	ATSPS4F [Arabidopsis lyrata subsp. lyrata] >gi|297318329|gb|EFH48751.1| ATSPS4F [Arabidopsis lyrata subsp. lyrata]	gi|145323140|ref|NM_001036532.2|	345	1e-92	Arabidopsis thaliana sucrose-phosphate synthase (ATSPS4F) mRNA, complete cds	sp|F4JLK2|SPSA4_ARATH	152	6e-38	Probable sucrose-phosphate synthase 4 OS=Arabidopsis thaliana GN=SPS4 PE=1 SV=1	sll0045_1	98.2	3e-21	COG0438	Glycosyltransferase	K00696	2e-37	152	aly:ARALYDRAFT_489859	sucrose-phosphate synthase [EC:2.4.1.14]	GO:0010075//regulation of meristem growth;GO:0019375//galactolipid biosynthetic process;GO:0005985//sucrose metabolic process;GO:0001666//response to hypoxia	GO:0046524//sucrose-phosphate synthase activity	GO:0005886//plasma membrane
CL12576.Contig1_CKA	568	166	14.4481	gi|297812209|ref|XP_002873988.1|	354.4	5e-97	ATSPS1F [Arabidopsis lyrata subsp. lyrata] >gi|297319825|gb|EFH50247.1| ATSPS1F [Arabidopsis lyrata subsp. lyrata]	gi|297812208|ref|XM_002873942.1|	599	1e-168	Arabidopsis lyrata subsp. lyrata ATSPS1F, mRNA	sp|Q94BT0|SPSA1_ARATH	354	2e-98	Sucrose-phosphate synthase 1 OS=Arabidopsis thaliana GN=SPS1 PE=1 SV=1	--	--	--	--	--	K00696	6e-98	354	aly:ARALYDRAFT_488935	sucrose-phosphate synthase [EC:2.4.1.14]	GO:0005985//sucrose metabolic process;GO:0009058//biosynthetic process	GO:0046524//sucrose-phosphate synthase activity	GO:0009506//plasmodesma;GO:0005886//plasma membrane;GO:0005829//cytosol
CL12576.Contig2_CKA	240	1	0.206	gi|297812209|ref|XP_002873988.1|	121.3	3e-27	ATSPS1F [Arabidopsis lyrata subsp. lyrata] >gi|297319825|gb|EFH50247.1| ATSPS1F [Arabidopsis lyrata subsp. lyrata]	gi|199580107|gb|AC189411.2|	196	7e-48	Brassica rapa subsp. pekinensis clone KBrB060E11, complete sequence	sp|Q94BT0|SPSA1_ARATH	121	1e-28	Sucrose-phosphate synthase 1 OS=Arabidopsis thaliana GN=SPS1 PE=1 SV=1	--	--	--	--	--	K00696	3e-28	121	aly:ARALYDRAFT_488935	sucrose-phosphate synthase [EC:2.4.1.14]	GO:0005985//sucrose metabolic process;GO:0009058//biosynthetic process	GO:0046524//sucrose-phosphate synthase activity	GO:0009506//plasmodesma;GO:0005886//plasma membrane;GO:0005829//cytosol
CL435.Contig1_CKA	1534	14	0.4512	gi|297809217|ref|XP_002872492.1|	116.7	9e-25	ATSPS4F [Arabidopsis lyrata subsp. lyrata] >gi|297318329|gb|EFH48751.1| ATSPS4F [Arabidopsis lyrata subsp. lyrata]	gi|297809216|ref|XM_002872446.1|	1261	0	Arabidopsis lyrata subsp. lyrata ATSPS4F, mRNA	sp|F4JLK2|SPSA4_ARATH	624	0	Probable sucrose-phosphate synthase 4 OS=Arabidopsis thaliana GN=SPS4 PE=1 SV=1	sll0045_1	218	2e-56	COG0438	Glycosyltransferase	K00696	0	625	aly:ARALYDRAFT_489859	sucrose-phosphate synthase [EC:2.4.1.14]	GO:0010075//regulation of meristem growth;GO:0019375//galactolipid biosynthetic process;GO:0005985//sucrose metabolic process;GO:0001666//response to hypoxia	GO:0046524//sucrose-phosphate synthase activity	GO:0005886//plasma membrane
CL435.Contig2_CKA	2205	14	0.3139	gi|297809217|ref|XP_002872492.1|	401	3e-110	ATSPS4F [Arabidopsis lyrata subsp. lyrata] >gi|297318329|gb|EFH48751.1| ATSPS4F [Arabidopsis lyrata subsp. lyrata]	gi|297809216|ref|XM_002872446.1|	1261	0	Arabidopsis lyrata subsp. lyrata ATSPS4F, mRNA	sp|F4JLK2|SPSA4_ARATH	624	0	Probable sucrose-phosphate synthase 4 OS=Arabidopsis thaliana GN=SPS4 PE=1 SV=1	sll0045_1	218	3e-56	COG0438	Glycosyltransferase	K00696	0	625	aly:ARALYDRAFT_489859	sucrose-phosphate synthase [EC:2.4.1.14]	GO:0010075//regulation of meristem growth;GO:0019375//galactolipid biosynthetic process;GO:0005985//sucrose metabolic process;GO:0001666//response to hypoxia	GO:0046524//sucrose-phosphate synthase activity	GO:0005886//plasma membrane
CL435.Contig3_CKA	1688	11	0.3222	gi|297809217|ref|XP_002872492.1|	75.5	0	ATSPS4F [Arabidopsis lyrata subsp. lyrata] >gi|297318329|gb|EFH48751.1| ATSPS4F [Arabidopsis lyrata subsp. lyrata]	gi|297809216|ref|XM_002872446.1|	1647	0	Arabidopsis lyrata subsp. lyrata ATSPS4F, mRNA	sp|F4JLK2|SPSA4_ARATH	810	0	Probable sucrose-phosphate synthase 4 OS=Arabidopsis thaliana GN=SPS4 PE=1 SV=1	sll0045_1	218	3e-56	COG0438	Glycosyltransferase	K00696	0	811	aly:ARALYDRAFT_489859	sucrose-phosphate synthase [EC:2.4.1.14]	GO:0010075//regulation of meristem growth;GO:0019375//galactolipid biosynthetic process;GO:0005985//sucrose metabolic process;GO:0001666//response to hypoxia	GO:0046524//sucrose-phosphate synthase activity	GO:0005886//plasma membrane
CL435.Contig4_CKA	2359	13	0.2724	gi|297809217|ref|XP_002872492.1|	75.5	4e-12	ATSPS4F [Arabidopsis lyrata subsp. lyrata] >gi|297318329|gb|EFH48751.1| ATSPS4F [Arabidopsis lyrata subsp. lyrata]	gi|297809216|ref|XM_002872446.1|	2190	0	Arabidopsis lyrata subsp. lyrata ATSPS4F, mRNA	sp|F4JLK2|SPSA4_ARATH	1093	0	Probable sucrose-phosphate synthase 4 OS=Arabidopsis thaliana GN=SPS4 PE=1 SV=1	sll0045_1	218	4e-56	COG0438	Glycosyltransferase	K00696	0	1095	aly:ARALYDRAFT_489859	sucrose-phosphate synthase [EC:2.4.1.14]	GO:0010075//regulation of meristem growth;GO:0019375//galactolipid biosynthetic process;GO:0005985//sucrose metabolic process;GO:0001666//response to hypoxia	GO:0046524//sucrose-phosphate synthase activity	GO:0005886//plasma membrane
CL435.Contig5_CKA	1105	4	0.179	gi|297809217|ref|XP_002872492.1|	499.6	3e-140	ATSPS4F [Arabidopsis lyrata subsp. lyrata] >gi|297318329|gb|EFH48751.1| ATSPS4F [Arabidopsis lyrata subsp. lyrata]	gi|297809216|ref|XM_002872446.1|	1009	0	Arabidopsis lyrata subsp. lyrata ATSPS4F, mRNA	sp|F4JLK2|SPSA4_ARATH	496	9e-141	Probable sucrose-phosphate synthase 4 OS=Arabidopsis thaliana GN=SPS4 PE=1 SV=1	sll0045_1	79.7	8e-15	COG0438	Glycosyltransferase	K00696	3e-141	499	aly:ARALYDRAFT_489859	sucrose-phosphate synthase [EC:2.4.1.14]	GO:0010075//regulation of meristem growth;GO:0019375//galactolipid biosynthetic process;GO:0005985//sucrose metabolic process;GO:0001666//response to hypoxia	GO:0046524//sucrose-phosphate synthase activity	GO:0005886//plasma membrane
CL435.Contig6_CKA	951	4	0.2079	gi|297809217|ref|XP_002872492.1|	116.7	4e-25	ATSPS4F [Arabidopsis lyrata subsp. lyrata] >gi|297318329|gb|EFH48751.1| ATSPS4F [Arabidopsis lyrata subsp. lyrata]	gi|297809216|ref|XM_002872446.1|	622	1e-175	Arabidopsis lyrata subsp. lyrata ATSPS4F, mRNA	sp|F4JLK2|SPSA4_ARATH	311	4e-85	Probable sucrose-phosphate synthase 4 OS=Arabidopsis thaliana GN=SPS4 PE=1 SV=1	sll0045_1	79.7	7e-15	COG0438	Glycosyltransferase	K00696	3e-85	313	aly:ARALYDRAFT_489859	sucrose-phosphate synthase [EC:2.4.1.14]	GO:0010075//regulation of meristem growth;GO:0019375//galactolipid biosynthetic process;GO:0005985//sucrose metabolic process;GO:0001666//response to hypoxia	GO:0046524//sucrose-phosphate synthase activity	GO:0005886//plasma membrane
CL435.Contig7_CKA	1776	4	0.1113	gi|297809217|ref|XP_002872492.1|	783.9	0	ATSPS4F [Arabidopsis lyrata subsp. lyrata] >gi|297318329|gb|EFH48751.1| ATSPS4F [Arabidopsis lyrata subsp. lyrata]	gi|297809216|ref|XM_002872446.1|	1552	0	Arabidopsis lyrata subsp. lyrata ATSPS4F, mRNA	sp|F4JLK2|SPSA4_ARATH	779	0	Probable sucrose-phosphate synthase 4 OS=Arabidopsis thaliana GN=SPS4 PE=1 SV=1	sll0045_1	79.7	1e-14	COG0438	Glycosyltransferase	K00696	0	783	aly:ARALYDRAFT_489859	sucrose-phosphate synthase [EC:2.4.1.14]	GO:0010075//regulation of meristem growth;GO:0019375//galactolipid biosynthetic process;GO:0005985//sucrose metabolic process;GO:0001666//response to hypoxia	GO:0046524//sucrose-phosphate synthase activity	GO:0005886//plasma membrane
CL435.Contig8_CKA	1622	4	0.1219	gi|297809217|ref|XP_002872492.1|	313.5	5e-84	ATSPS4F [Arabidopsis lyrata subsp. lyrata] >gi|297318329|gb|EFH48751.1| ATSPS4F [Arabidopsis lyrata subsp. lyrata]	gi|297809216|ref|XM_002872446.1|	777	0	Arabidopsis lyrata subsp. lyrata ATSPS4F, mRNA	sp|F4JLK2|SPSA4_ARATH	397	7e-111	Probable sucrose-phosphate synthase 4 OS=Arabidopsis thaliana GN=SPS4 PE=1 SV=1	sll0045_1	79.7	1e-14	COG0438	Glycosyltransferase	K00696	2e-111	400	aly:ARALYDRAFT_489859	sucrose-phosphate synthase [EC:2.4.1.14]	GO:0010075//regulation of meristem growth;GO:0019375//galactolipid biosynthetic process;GO:0005985//sucrose metabolic process;GO:0001666//response to hypoxia	GO:0046524//sucrose-phosphate synthase activity	GO:0005886//plasma membrane
CL4477.Contig1_CKA	409	21	2.5383	gi|345293159|gb|AEN83071.1|	242.7	1e-63	AT5G20280-like protein, partial [Capsella rubella] >gi|345293161|gb|AEN83072.1| AT5G20280-like protein, partial [Capsella rubella] >gi|345293163|gb|AEN83073.1| AT5G20280-like protein, partial [Capsella rubella] >gi|345293165|gb|AEN83074.1| AT5G20280-like protein, partial [Capsella rubella] >gi|345293167|gb|AEN83075.1| AT5G20280-like protein, partial [Capsella rubella] >gi|345293169|gb|AEN83076.1|…	gi|345293158|gb|JN405838.1|	426	1e-117	Capsella rubella isolate Cr1209_26_TS4 AT5G20280-like protein gene, partial cds	sp|Q94BT0|SPSA1_ARATH	239	4e-64	Sucrose-phosphate synthase 1 OS=Arabidopsis thaliana GN=SPS1 PE=1 SV=1	--	--	--	--	--	K00696	9e-64	239	ath:AT5G20280	sucrose-phosphate synthase [EC:2.4.1.14]	GO:0005985//sucrose metabolic process;GO:0009058//biosynthetic process	GO:0046524//sucrose-phosphate synthase activity	GO:0009506//plasmodesma;GO:0005886//plasma membrane;GO:0005829//cytosol
CL4477.Contig2_CKA	205	22	5.3054	gi|188484670|gb|ACD50895.1|	131	4e-30	sucrose-phosphate-synthase [Solanum tuberosum]	gi|145358260|ref|NM_122035.2|	272	1e-70	Arabidopsis thaliana sucrose phosphate synthase 1F (SPS1F) mRNA, complete cds	sp|Q43845|SPSA_SOLTU	130	1e-31	Probable sucrose-phosphate synthase OS=Solanum tuberosum GN=SPS PE=2 SV=1	sll0045_1	84	6e-17	COG0438	Glycosyltransferase	K00696	5e-31	130	vvi:100241955	sucrose-phosphate synthase [EC:2.4.1.14]	GO:0005985//sucrose metabolic process;GO:0009058//biosynthetic process	GO:0046524//sucrose-phosphate synthase activity	GO:0009506//plasmodesma;GO:0005886//plasma membrane;GO:0005829//cytosol
CL4477.Contig3_CKA	2624	1109	20.8939	gi|15241313|ref|NP_197528.1|	248.4	3e-64	sucrose phosphate synthase 1F [Arabidopsis thaliana] >gi|75165124|sp|Q94BT0.1|SPS1_ARATH RecName: Full=Sucrose-phosphate synthase 1; AltName: Full=Sucrose-phosphate synthase 1F; Short=AtSPS1F; AltName: Full=Sucrose-phosphate synthase 5.1; Short=AtSPS5.1; AltName: Full=UDP-glucose-fructose-phosphate glucosyltransferase >gi|332005441|gb|AED92824.1| sucrose phosphate synthase 1F [Arabidopsis thalian…	gi|297812208|ref|XM_002873942.1|	2629	0	Arabidopsis lyrata subsp. lyrata ATSPS1F, mRNA	sp|Q94BT0|SPSA1_ARATH	1212	0	Sucrose-phosphate synthase 1 OS=Arabidopsis thaliana GN=SPS1 PE=1 SV=1	sll0045_1	289	2e-77	COG0438	Glycosyltransferase	K00696	0	1212	ath:AT5G20280	sucrose-phosphate synthase [EC:2.4.1.14]	GO:0005985//sucrose metabolic process;GO:0009058//biosynthetic process	GO:0046524//sucrose-phosphate synthase activity	GO:0009506//plasmodesma;GO:0005886//plasma membrane;GO:0005829//cytosol
CL4477.Contig4_CKA	2500	311	6.15	gi|297812209|ref|XP_002873988.1|	1450.7	0	ATSPS1F [Arabidopsis lyrata subsp. lyrata] >gi|297319825|gb|EFH50247.1| ATSPS1F [Arabidopsis lyrata subsp. lyrata]	gi|297812208|ref|XM_002873942.1|	2644	0	Arabidopsis lyrata subsp. lyrata ATSPS1F, mRNA	sp|Q94BT0|SPSA1_ARATH	1442	0	Sucrose-phosphate synthase 1 OS=Arabidopsis thaliana GN=SPS1 PE=1 SV=1	sll0045_1	289	2e-77	COG0438	Glycosyltransferase	K00696	0	1450	aly:ARALYDRAFT_488935	sucrose-phosphate synthase [EC:2.4.1.14]	GO:0005985//sucrose metabolic process;GO:0009058//biosynthetic process	GO:0046524//sucrose-phosphate synthase activity	GO:0009506//plasmodesma;GO:0005886//plasma membrane;GO:0005829//cytosol
CL5543.Contig1_CKA	595	73	6.0654	gi|79510910|ref|NP_196672.3|	344	8e-94	sucrose phosphate synthase 2F [Arabidopsis thaliana] >gi|75173189|sp|Q9FY54.1|SPS2_ARATH RecName: Full=Probable sucrose-phosphate synthase 2; AltName: Full=Protein KAONASHI 2; AltName: Full=Sucrose-phosphate synthase 2F; Short=AtSPS2F; AltName: Full=Sucrose-phosphate synthase 5.2; Short=AtSPS5.2; AltName: Full=UDP-glucose-fructose-phosphate glucosyltransferase >gi|9795163|emb|CAC03459.1| sucrose-…	gi|297807144|ref|XM_002871410.1|	456	1e-125	Arabidopsis lyrata subsp. lyrata ATSPS2F, mRNA	sp|Q9FY54|SPSA2_ARATH	343	3e-95	Probable sucrose-phosphate synthase 2 OS=Arabidopsis thaliana GN=SPS2 PE=1 SV=1	sll0045_1	110	2e-24	COG0438	Glycosyltransferase	K00696	6e-77	284	rcu:RCOM_0923320	sucrose-phosphate synthase [EC:2.4.1.14]	GO:0001666//response to hypoxia;GO:0010208//pollen wall assembly;GO:0005985//sucrose metabolic process;GO:0019375//galactolipid biosynthetic process	GO:0046524//sucrose-phosphate synthase activity	GO:0005829//cytosol;GO:0005886//plasma membrane
Unigene19201_CKA	217	19	4.3286	gi|297807145|ref|XP_002871456.1|	147.9	3e-35	ATSPS2F [Arabidopsis lyrata subsp. lyrata] >gi|297317293|gb|EFH47715.1| ATSPS2F [Arabidopsis lyrata subsp. lyrata]	gi|79510909|ref|NM_121149.3|	295	8e-78	Arabidopsis thaliana sucrose phosphate synthase 2F (SPS2F) mRNA, complete cds	sp|Q9FY54|SPSA2_ARATH	146	2e-36	Probable sucrose-phosphate synthase 2 OS=Arabidopsis thaliana GN=SPS2 PE=1 SV=1	sll0045_1	68.6	3e-12	COG0438	Glycosyltransferase	K00696	6e-31	130	aly:ARALYDRAFT_488935	sucrose-phosphate synthase [EC:2.4.1.14]	GO:0001666//response to hypoxia;GO:0010208//pollen wall assembly;GO:0005985//sucrose metabolic process;GO:0019375//galactolipid biosynthetic process	GO:0046524//sucrose-phosphate synthase activity	GO:0005829//cytosol;GO:0009506//plasmodesma;GO:0005886//plasma membrane
Unigene27160_CKA	381	39	5.0605	gi|297809217|ref|XP_002872492.1|	240.7	4e-63	ATSPS4F [Arabidopsis lyrata subsp. lyrata] >gi|297318329|gb|EFH48751.1| ATSPS4F [Arabidopsis lyrata subsp. lyrata]	gi|332656411|gb|CP002687.1|	478	1e-132	Arabidopsis thaliana chromosome 4, complete sequence	sp|F4JLK2|SPSA4_ARATH	239	3e-64	Probable sucrose-phosphate synthase 4 OS=Arabidopsis thaliana GN=SPS4 PE=1 SV=1	sll0045_1	92.8	1e-19	COG0438	Glycosyltransferase	K00696	3e-64	240	aly:ARALYDRAFT_489859	sucrose-phosphate synthase [EC:2.4.1.14]	GO:0010075//regulation of meristem growth;GO:0019375//galactolipid biosynthetic process;GO:0005985//sucrose metabolic process;GO:0001666//response to hypoxia	GO:0046524//sucrose-phosphate synthase activity	GO:0005886//plasma membrane
Unigene31538_CKA	307	31	4.992	gi|297807145|ref|XP_002871456.1|	167.2	6e-41	ATSPS2F [Arabidopsis lyrata subsp. lyrata] >gi|297317293|gb|EFH47715.1| ATSPS2F [Arabidopsis lyrata subsp. lyrata]	gi|297807144|ref|XM_002871410.1|	107	6e-21	Arabidopsis lyrata subsp. lyrata ATSPS2F, mRNA	sp|Q9FY54|SPSA2_ARATH	165	6e-42	Probable sucrose-phosphate synthase 2 OS=Arabidopsis thaliana GN=SPS2 PE=1 SV=1	--	--	--	--	--	K00696	2e-26	115	vvi:100241955	sucrose-phosphate synthase [EC:2.4.1.14]	GO:0001666//response to hypoxia;GO:0010208//pollen wall assembly;GO:0005985//sucrose metabolic process;GO:0019375//galactolipid biosynthetic process	GO:0046524//sucrose-phosphate synthase activity	GO:0005829//cytosol;GO:0005886//plasma membrane
Unigene32317_CKA	264	22	4.1197	gi|297807145|ref|XP_002871456.1|	142.1	2e-33	ATSPS2F [Arabidopsis lyrata subsp. lyrata] >gi|297317293|gb|EFH47715.1| ATSPS2F [Arabidopsis lyrata subsp. lyrata]	gi|297807144|ref|XM_002871410.1|	65.9	2e-08	Arabidopsis lyrata subsp. lyrata ATSPS2F, mRNA	sp|Q9FY54|SPSA2_ARATH	142	6e-35	Probable sucrose-phosphate synthase 2 OS=Arabidopsis thaliana GN=SPS2 PE=1 SV=1	--	--	--	--	--	K00696	7e-29	123	gmx:100127429	sucrose-phosphate synthase [EC:2.4.1.14]	GO:0001666//response to hypoxia;GO:0010208//pollen wall assembly;GO:0005985//sucrose metabolic process;GO:0019375//galactolipid biosynthetic process	GO:0046524//sucrose-phosphate synthase activity	GO:0005829//cytosol;GO:0005886//plasma membrane
Unigene4652_CKA	526	53	4.9813	gi|297807145|ref|XP_002871456.1|	326.6	9e-89	ATSPS2F [Arabidopsis lyrata subsp. lyrata] >gi|297317293|gb|EFH47715.1| ATSPS2F [Arabidopsis lyrata subsp. lyrata]	gi|297807144|ref|XM_002871410.1|	492	1e-136	Arabidopsis lyrata subsp. lyrata ATSPS2F, mRNA	sp|Q9FY54|SPSA2_ARATH	321	1e-88	Probable sucrose-phosphate synthase 2 OS=Arabidopsis thaliana GN=SPS2 PE=1 SV=1	--	--	--	--	--	K00696	5e-63	238	gmx:100127429	sucrose-phosphate synthase [EC:2.4.1.14]	GO:0001666//response to hypoxia;GO:0010208//pollen wall assembly;GO:0005985//sucrose metabolic process;GO:0019375//galactolipid biosynthetic process	GO:0046524//sucrose-phosphate synthase activity	GO:0005829//cytosol;GO:0005886//plasma membrane
sucrose synthase (24)
CL11241.Contig1_CKA	1196	159	6.5723	gi|297805240|ref|XP_002870504.1|	644.8	0	hypothetical protein ARALYDRAFT_493691 [Arabidopsis lyrata subsp. lyrata] >gi|297316340|gb|EFH46763.1| hypothetical protein ARALYDRAFT_493691 [Arabidopsis lyrata subsp. lyrata]	gi|42568159|ref|NM_123077.2|	1243	0	Arabidopsis thaliana sucrose synthase 5 (SUS5) mRNA, complete cds	sp|O24301|SUS2_PEA	396	1e-110	Sucrose synthase 2 OS=Pisum sativum GN=SUS2 PE=2 SV=1	all1059	218	2e-56	COG0438	Glycosyltransferase	K00695	0	644	aly:ARALYDRAFT_493691	sucrose synthase [EC:2.4.1.13]	GO:0005986//sucrose biosynthetic process;GO:0019375//galactolipid biosynthetic process;GO:0080165//callose deposition in phloem sieve plate;GO:0001666//response to hypoxia	GO:0016157//sucrose synthase activity	GO:0005618//cell wall
CL11241.Contig2_CKA	842	27	1.5853	gi|297805240|ref|XP_002870504.1|	475.7	3e-133	hypothetical protein ARALYDRAFT_493691 [Arabidopsis lyrata subsp. lyrata] >gi|297316340|gb|EFH46763.1| hypothetical protein ARALYDRAFT_493691 [Arabidopsis lyrata subsp. lyrata]	gi|42568159|ref|NM_123077.2|	948	0	Arabidopsis thaliana sucrose synthase 5 (SUS5) mRNA, complete cds	sp|O24301|SUS2_PEA	347	6e-96	Sucrose synthase 2 OS=Pisum sativum GN=SUS2 PE=2 SV=1	all1059	187	2e-47	COG0438	Glycosyltransferase	K00695	3e-134	475	aly:ARALYDRAFT_493691	sucrose synthase [EC:2.4.1.13]	GO:0005986//sucrose biosynthetic process;GO:0019375//galactolipid biosynthetic process;GO:0080165//callose deposition in phloem sieve plate;GO:0001666//response to hypoxia	GO:0016157//sucrose synthase activity	GO:0005618//cell wall
CL4113.Contig6_CKA	1843	126	3.3798	gi|297842089|ref|XP_002888926.1|	257.7	4e-67	hypothetical protein ARALYDRAFT_316284 [Arabidopsis lyrata subsp. lyrata] >gi|297334767|gb|EFH65185.1| hypothetical protein ARALYDRAFT_316284 [Arabidopsis lyrata subsp. lyrata]	gi|334183888|ref|NM_001198461.1|	347	2e-92	Arabidopsis thaliana sucrose synthase 6 (SUS6) mRNA, complete cds	sp|Q41607|SUS2_TULGE	68.9	7e-22	Sucrose synthase 2 OS=Tulipa gesneriana PE=2 SV=1	all1059	49.3	2e-09	COG0438	Glycosyltransferase	K00695	4e-68	257	aly:ARALYDRAFT_316284	sucrose synthase [EC:2.4.1.13]	GO:0005986//sucrose biosynthetic process;GO:0019375//galactolipid biosynthetic process;GO:0080165//callose deposition in phloem sieve plate;GO:0001666//response to hypoxia	GO:0016157//sucrose synthase activity	GO:0005618//cell wall
CL4113.Contig8_CKA	379	77	10.0439	gi|297842089|ref|XP_002888926.1|	193.4	7e-49	hypothetical protein ARALYDRAFT_316284 [Arabidopsis lyrata subsp. lyrata] >gi|297334767|gb|EFH65185.1| hypothetical protein ARALYDRAFT_316284 [Arabidopsis lyrata subsp. lyrata]	gi|110797180|gb|AC189500.1|	204	4e-50	Brassica rapa subsp. pekinensis clone KBrB086N06, complete sequence	--	--	--	--	--	--	--	--	--	K00695	6e-50	193	aly:ARALYDRAFT_316284	sucrose synthase [EC:2.4.1.13]	GO:0005986//sucrose biosynthetic process;GO:0019375//galactolipid biosynthetic process;GO:0080165//callose deposition in phloem sieve plate;GO:0001666//response to hypoxia	GO:0016157//sucrose synthase activity	GO:0005618//cell wall
CL4113.Contig9_CKA	497	19	1.8899	gi|334183889|ref|NP_001185390.1|	164.1	7e-40	sucrose synthase 6 [Arabidopsis thaliana] >gi|332197330|gb|AEE35451.1| sucrose synthase 6 [Arabidopsis thaliana]	gi|110797180|gb|AC189500.1|	176	1e-41	Brassica rapa subsp. pekinensis clone KBrB086N06, complete sequence	--	--	--	--	--	--	--	--	--	K00695	8e-41	164	ath:AT1G73370	sucrose synthase [EC:2.4.1.13]	GO:0005986//sucrose biosynthetic process;GO:0019375//galactolipid biosynthetic process;GO:0080165//callose deposition in phloem sieve plate;GO:0001666//response to hypoxia	GO:0016157//sucrose synthase activity	GO:0005618//cell wall
CL4743.Contig1_CKA	3308	11775	175.973	gi|297812265|ref|XP_002874016.1|	124.4	1e-26	hypothetical protein ARALYDRAFT_910122 [Arabidopsis lyrata subsp. lyrata] >gi|297319853|gb|EFH50275.1| hypothetical protein ARALYDRAFT_910122 [Arabidopsis lyrata subsp. lyrata]	gi|222423117|dbj|AK316826.1|	3035	0	Arabidopsis thaliana AT5G20830 mRNA, complete cds, clone: RAFL05-16-I09	sp|P49040|SUS1_ARATH	1420	0	Sucrose synthase 1 OS=Arabidopsis thaliana GN=SUS1 PE=1 SV=3	all1059	562	2e-159	COG0438	Glycosyltransferase	K00695	0	1425	aly:ARALYDRAFT_910122	sucrose synthase [EC:2.4.1.13]	GO:0010267//production of ta-siRNAs involved in RNA interference;GO:0072708//response to sorbitol;GO:0009414//response to water deprivation;GO:0000911//cytokinesis by cell plate formation;GO:0009749//response to glucose stimulus;GO:0006306//DNA methylation;GO:0010599//production of lsiRNA involved in RNA interference;GO:0009908//flower development;GO:0010050//vegetative phase change;GO:0009880//e…	GO:0008026//ATP-dependent helicase activity;GO:0004525//ribonuclease III activity;GO:0003725//double-stranded RNA binding;GO:0016157//sucrose synthase activity;GO:0005515//protein binding;GO:0003677//DNA binding;GO:0005524//ATP binding	GO:0005829//cytosol;GO:0009506//plasmodesma;GO:0005886//plasma membrane;GO:0005773//vacuole;GO:0010445//nuclear dicing body
CL4743.Contig2_CKA	3279	2508	37.8127	gi|297812265|ref|XP_002874016.1|	124.4	1e-26	hypothetical protein ARALYDRAFT_910122 [Arabidopsis lyrata subsp. lyrata] >gi|297319853|gb|EFH50275.1| hypothetical protein ARALYDRAFT_910122 [Arabidopsis lyrata subsp. lyrata]	gi|222423117|dbj|AK316826.1|	3031	0	Arabidopsis thaliana AT5G20830 mRNA, complete cds, clone: RAFL05-16-I09	sp|P49040|SUS1_ARATH	1420	0	Sucrose synthase 1 OS=Arabidopsis thaliana GN=SUS1 PE=1 SV=3	all1059	562	2e-159	COG0438	Glycosyltransferase	K00695	0	1424	aly:ARALYDRAFT_910122	sucrose synthase [EC:2.4.1.13]	GO:0010267//production of ta-siRNAs involved in RNA interference;GO:0072708//response to sorbitol;GO:0009414//response to water deprivation;GO:0000911//cytokinesis by cell plate formation;GO:0009749//response to glucose stimulus;GO:0006306//DNA methylation;GO:0010599//production of lsiRNA involved in RNA interference;GO:0009908//flower development;GO:0010050//vegetative phase change;GO:0009880//e…	GO:0008026//ATP-dependent helicase activity;GO:0004525//ribonuclease III activity;GO:0003725//double-stranded RNA binding;GO:0016157//sucrose synthase activity;GO:0005515//protein binding;GO:0003677//DNA binding;GO:0005524//ATP binding	GO:0005829//cytosol;GO:0009506//plasmodesma;GO:0005886//plasma membrane;GO:0005773//vacuole;GO:0010445//nuclear dicing body
CL5066.Contig1_CKA	974	660	33.4993	gi|297795665|ref|XP_002865717.1|	218.4	1e-55	hypothetical protein ARALYDRAFT_494980 [Arabidopsis lyrata subsp. lyrata] >gi|297311552|gb|EFH41976.1| hypothetical protein ARALYDRAFT_494980 [Arabidopsis lyrata subsp. lyrata]	gi|30695613|ref|NM_124296.2|	440	1e-120	Arabidopsis thaliana sucrose synthase 2 (SUS2) mRNA, complete cds	sp|Q00917|SUS2_ARATH	218	4e-57	Sucrose synthase 2 OS=Arabidopsis thaliana GN=At5g49190 PE=2 SV=3	--	--	--	--	--	K00695	1e-56	218	aly:ARALYDRAFT_494980	sucrose synthase [EC:2.4.1.13]	GO:0009630//gravitropism;GO:0006499//N-terminal protein myristoylation;GO:0000226//microtubule cytoskeleton organization;GO:0006346//methylation-dependent chromatin silencing;GO:0019375//galactolipid biosynthetic process;GO:0007267//cell-cell signaling;GO:0010431//seed maturation;GO:0000911//cytokinesis by cell plate formation;GO:0005986//sucrose biosynthetic process;GO:0010050//vegetative phase …	GO:0004713//protein tyrosine kinase activity;GO:0016157//sucrose synthase activity;GO:0005524//ATP binding	GO:0016020//membrane;GO:0009505//plant-type cell wall;GO:0009507//chloroplast;GO:0005829//cytosol;GO:0005681//spliceosomal complex
CL747.Contig1_CKA	2491	140	2.7785	gi|15235300|ref|NP_192137.1|	1479.5	0	sucrose synthase 3 [Arabidopsis thaliana] >gi|15982721|gb|AAL09730.1| AT4g02280/T2H3_8 [Arabidopsis thaliana] >gi|332656750|gb|AEE82150.1| sucrose synthase 3 [Arabidopsis thaliana]	gi|312281538|dbj|AK352549.1|	2460	0	Thellungiella halophila mRNA, complete cds, clone: RTFL01-01-C22	sp|O24301|SUS2_PEA	1330	0	Sucrose synthase 2 OS=Pisum sativum GN=SUS2 PE=2 SV=1	all1059	569	7e-162	COG0438	Glycosyltransferase	K00695	0	1479	ath:AT4G02280	sucrose synthase [EC:2.4.1.13]	GO:0001666//response to hypoxia;GO:0005986//sucrose biosynthetic process;GO:0010555//response to mannitol stimulus;GO:0005982//starch metabolic process;GO:0010431//seed maturation;GO:0009414//response to water deprivation;GO:0019375//galactolipid biosynthetic process;GO:0010098//suspensor development	GO:0016157//sucrose synthase activity	-
CL747.Contig2_CKA	2422	18	0.3674	gi|15235300|ref|NP_192137.1|	1479.5	0	sucrose synthase 3 [Arabidopsis thaliana] >gi|15982721|gb|AAL09730.1| AT4g02280/T2H3_8 [Arabidopsis thaliana] >gi|332656750|gb|AEE82150.1| sucrose synthase 3 [Arabidopsis thaliana]	gi|312281538|dbj|AK352549.1|	2460	0	Thellungiella halophila mRNA, complete cds, clone: RTFL01-01-C22	sp|O24301|SUS2_PEA	1330	0	Sucrose synthase 2 OS=Pisum sativum GN=SUS2 PE=2 SV=1	all1059	569	7e-162	COG0438	Glycosyltransferase	K00695	0	1479	ath:AT4G02280	sucrose synthase [EC:2.4.1.13]	GO:0001666//response to hypoxia;GO:0005986//sucrose biosynthetic process;GO:0010555//response to mannitol stimulus;GO:0005982//starch metabolic process;GO:0010431//seed maturation;GO:0009414//response to water deprivation;GO:0019375//galactolipid biosynthetic process;GO:0010098//suspensor development	GO:0016157//sucrose synthase activity	-
CL747.Contig3_CKA	2189	25	0.5646	gi|15235300|ref|NP_192137.1|	1349.7	0	sucrose synthase 3 [Arabidopsis thaliana] >gi|15982721|gb|AAL09730.1| AT4g02280/T2H3_8 [Arabidopsis thaliana] >gi|332656750|gb|AEE82150.1| sucrose synthase 3 [Arabidopsis thaliana]	gi|312281538|dbj|AK352549.1|	2262	0	Thellungiella halophila mRNA, complete cds, clone: RTFL01-01-C22	sp|O24301|SUS2_PEA	1231	0	Sucrose synthase 2 OS=Pisum sativum GN=SUS2 PE=2 SV=1	all1059	566	4e-161	COG0438	Glycosyltransferase	K00695	0	1349	ath:AT4G02280	sucrose synthase [EC:2.4.1.13]	GO:0001666//response to hypoxia;GO:0005986//sucrose biosynthetic process;GO:0010555//response to mannitol stimulus;GO:0005982//starch metabolic process;GO:0010431//seed maturation;GO:0009414//response to water deprivation;GO:0019375//galactolipid biosynthetic process;GO:0010098//suspensor development	GO:0016157//sucrose synthase activity	-
CL747.Contig4_CKA	1260	11	0.4316	gi|15235300|ref|NP_192137.1|	758.8	0	sucrose synthase 3 [Arabidopsis thaliana] >gi|15982721|gb|AAL09730.1| AT4g02280/T2H3_8 [Arabidopsis thaliana] >gi|332656750|gb|AEE82150.1| sucrose synthase 3 [Arabidopsis thaliana]	gi|312281538|dbj|AK352549.1|	1195	0	Thellungiella halophila mRNA, complete cds, clone: RTFL01-01-C22	sp|O24301|SUS2_PEA	698	0	Sucrose synthase 2 OS=Pisum sativum GN=SUS2 PE=2 SV=1	all1059	355	9e-98	COG0438	Glycosyltransferase	K00695	0	758	ath:AT4G02280	sucrose synthase [EC:2.4.1.13]	GO:0001666//response to hypoxia;GO:0005986//sucrose biosynthetic process;GO:0010555//response to mannitol stimulus;GO:0005982//starch metabolic process;GO:0010431//seed maturation;GO:0009414//response to water deprivation;GO:0019375//galactolipid biosynthetic process;GO:0010098//suspensor development	GO:0016157//sucrose synthase activity	-
CL747.Contig5_CKA	937	3	0.1583	gi|15235300|ref|NP_192137.1|	583.9	1e-165	sucrose synthase 3 [Arabidopsis thaliana] >gi|15982721|gb|AAL09730.1| AT4g02280/T2H3_8 [Arabidopsis thaliana] >gi|332656750|gb|AEE82150.1| sucrose synthase 3 [Arabidopsis thaliana]	gi|312281538|dbj|AK352549.1|	870	0	Thellungiella halophila mRNA, complete cds, clone: RTFL01-01-C22	sp|O24301|SUS2_PEA	543	4e-155	Sucrose synthase 2 OS=Pisum sativum GN=SUS2 PE=2 SV=1	all1059	248	1e-65	COG0438	Glycosyltransferase	K00695	1e-166	583	ath:AT4G02280	sucrose synthase [EC:2.4.1.13]	GO:0001666//response to hypoxia;GO:0005986//sucrose biosynthetic process;GO:0010555//response to mannitol stimulus;GO:0005982//starch metabolic process;GO:0010431//seed maturation;GO:0009414//response to water deprivation;GO:0019375//galactolipid biosynthetic process;GO:0010098//suspensor development	GO:0016157//sucrose synthase activity	-
CL9448.Contig1_CKA	269	20	3.6756	gi|334183889|ref|NP_001185390.1|	183.3	8e-46	sucrose synthase 6 [Arabidopsis thaliana] >gi|332197330|gb|AEE35451.1| sucrose synthase 6 [Arabidopsis thaliana]	gi|334183888|ref|NM_001198461.1|	414	1e-113	Arabidopsis thaliana sucrose synthase 6 (SUS6) mRNA, complete cds	sp|Q42652|SUSY_BETVU	127	1e-30	Sucrose synthase (Fragment) OS=Beta vulgaris GN=SS1 PE=2 SV=1	all1059	72	2e-13	COG0438	Glycosyltransferase	K00695	6e-47	183	aly:ARALYDRAFT_316284	sucrose synthase [EC:2.4.1.13]	GO:0005986//sucrose biosynthetic process;GO:0019375//galactolipid biosynthetic process;GO:0080165//callose deposition in phloem sieve plate;GO:0001666//response to hypoxia	GO:0016157//sucrose synthase activity	GO:0005618//cell wall
Unigene13848_CKA	260	23	4.3733	gi|334183889|ref|NP_001185390.1|	120.2	8e-27	sucrose synthase 6 [Arabidopsis thaliana] >gi|332197330|gb|AEE35451.1| sucrose synthase 6 [Arabidopsis thaliana]	gi|110797180|gb|AC189500.1|	280	6e-73	Brassica rapa subsp. pekinensis clone KBrB086N06, complete sequence	--	--	--	--	--	--	--	--	--	K00695	6e-28	120	ath:AT1G73370	sucrose synthase [EC:2.4.1.13]	GO:0005986//sucrose biosynthetic process;GO:0019375//galactolipid biosynthetic process;GO:0080165//callose deposition in phloem sieve plate;GO:0001666//response to hypoxia	GO:0016157//sucrose synthase activity	GO:0005618//cell wall
Unigene16149_CKA	418	45	5.3222	gi|334183889|ref|NP_001185390.1|	279.3	1e-74	sucrose synthase 6 [Arabidopsis thaliana] >gi|332197330|gb|AEE35451.1| sucrose synthase 6 [Arabidopsis thaliana]	gi|334183888|ref|NM_001198461.1|	583	1e-164	Arabidopsis thaliana sucrose synthase 6 (SUS6) mRNA, complete cds	sp|P49040|SUS1_ARATH	217	2e-57	Sucrose synthase 1 OS=Arabidopsis thaliana GN=SUS1 PE=1 SV=3	all1059	165	2e-41	COG0438	Glycosyltransferase	K00695	1e-75	279	ath:AT1G73370	sucrose synthase [EC:2.4.1.13]	GO:0005986//sucrose biosynthetic process;GO:0019375//galactolipid biosynthetic process;GO:0080165//callose deposition in phloem sieve plate;GO:0001666//response to hypoxia	GO:0016157//sucrose synthase activity	GO:0005618//cell wall
Unigene1743_CKA	302	36	5.8931	gi|42568160|ref|NP_198534.2|	195.7	1e-49	sucrose synthase 5 [Arabidopsis thaliana] >gi|332006767|gb|AED94150.1| sucrose synthase 5 [Arabidopsis thaliana]	gi|42568159|ref|NM_123077.2|	416	1e-114	Arabidopsis thaliana sucrose synthase 5 (SUS5) mRNA, complete cds	sp|P49037|SUSY_SOLLC	166	4e-42	Sucrose synthase OS=Solanum lycopersicum PE=2 SV=1	all1059	123	7e-29	COG0438	Glycosyltransferase	K00695	1e-50	195	ath:AT5G37180	sucrose synthase [EC:2.4.1.13]	GO:0005986//sucrose biosynthetic process;GO:0019375//galactolipid biosynthetic process;GO:0080165//callose deposition in phloem sieve plate;GO:0001666//response to hypoxia	GO:0016157//sucrose synthase activity	GO:0005618//cell wall
Unigene20695_CKA	274	18	3.2477	gi|297805240|ref|XP_002870504.1|	176	1e-43	hypothetical protein ARALYDRAFT_493691 [Arabidopsis lyrata subsp. lyrata] >gi|297316340|gb|EFH46763.1| hypothetical protein ARALYDRAFT_493691 [Arabidopsis lyrata subsp. lyrata]	gi|42568159|ref|NM_123077.2|	367	4e-99	Arabidopsis thaliana sucrose synthase 5 (SUS5) mRNA, complete cds	sp|O49845|SUS2_DAUCA	80.1	3e-16	Sucrose synthase isoform 2 OS=Daucus carota PE=2 SV=1	all1059	60.1	9e-10	COG0438	Glycosyltransferase	K00695	1e-44	176	aly:ARALYDRAFT_493691	sucrose synthase [EC:2.4.1.13]	GO:0005986//sucrose biosynthetic process;GO:0019375//galactolipid biosynthetic process;GO:0080165//callose deposition in phloem sieve plate;GO:0001666//response to hypoxia	GO:0016157//sucrose synthase activity	GO:0005618//cell wall
Unigene23699_CKA	399	32	3.9649	gi|312281539|dbj|BAJ33635.1|	52.8	1e-06	unnamed protein product [Thellungiella halophila]	gi|312281538|dbj|AK352549.1|	113	1e-22	Thellungiella halophila mRNA, complete cds, clone: RTFL01-01-C22	sp|Q42652|SUSY_BETVU	48.9	9e-07	Sucrose synthase (Fragment) OS=Beta vulgaris GN=SS1 PE=2 SV=1	--	--	--	--	--	K00695	2e-07	52.8	aly:ARALYDRAFT_490342	sucrose synthase [EC:2.4.1.13]	-	-	-
Unigene2645_CKA	816	29	1.7569	gi|297795665|ref|XP_002865717.1|	218.4	9e-56	hypothetical protein ARALYDRAFT_494980 [Arabidopsis lyrata subsp. lyrata] >gi|297311552|gb|EFH41976.1| hypothetical protein ARALYDRAFT_494980 [Arabidopsis lyrata subsp. lyrata]	gi|30695613|ref|NM_124296.2|	440	1e-121	Arabidopsis thaliana sucrose synthase 2 (SUS2) mRNA, complete cds	sp|Q00917|SUS2_ARATH	218	3e-57	Sucrose synthase 2 OS=Arabidopsis thaliana GN=At5g49190 PE=2 SV=3	--	--	--	--	--	K00695	9e-57	218	aly:ARALYDRAFT_494980	sucrose synthase [EC:2.4.1.13]	GO:0009630//gravitropism;GO:0006499//N-terminal protein myristoylation;GO:0000226//microtubule cytoskeleton organization;GO:0006346//methylation-dependent chromatin silencing;GO:0019375//galactolipid biosynthetic process;GO:0007267//cell-cell signaling;GO:0010431//seed maturation;GO:0000911//cytokinesis by cell plate formation;GO:0005986//sucrose biosynthetic process;GO:0010050//vegetative phase …	GO:0016157//sucrose synthase activity	GO:0016020//membrane;GO:0009505//plant-type cell wall;GO:0009507//chloroplast;GO:0005829//cytosol;GO:0005681//spliceosomal complex
Unigene28735_CKA	386	1584	202.871	gi|386302837|gb|AFJ04797.1|	213.8	5e-55	sucrose synthase1, partial [Rorippa amphibia]	gi|386302836|gb|JQ582802.1|	381	1e-103	Rorippa amphibia voucher 68-5/IJssel sucrose synthase1 (SUS1) mRNA, partial cds	sp|P49040|SUS1_ARATH	204	1e-53	Sucrose synthase 1 OS=Arabidopsis thaliana GN=SUS1 PE=1 SV=3	all1059	59.3	2e-09	COG0438	Glycosyltransferase	K00695	4e-55	210	aly:ARALYDRAFT_910122	sucrose synthase [EC:2.4.1.13]	GO:0010267//production of ta-siRNAs involved in RNA interference;GO:0072708//response to sorbitol;GO:0009414//response to water deprivation;GO:0000911//cytokinesis by cell plate formation;GO:0009749//response to glucose stimulus;GO:0006306//DNA methylation;GO:0010599//production of lsiRNA involved in RNA interference;GO:0009908//flower development;GO:0010050//vegetative phase change;GO:0009880//e…	GO:0008026//ATP-dependent helicase activity;GO:0004525//ribonuclease III activity;GO:0003725//double-stranded RNA binding;GO:0016157//sucrose synthase activity;GO:0005515//protein binding;GO:0003677//DNA binding;GO:0005524//ATP binding	GO:0005829//cytosol;GO:0009506//plasmodesma;GO:0005886//plasma membrane;GO:0005773//vacuole;GO:0010445//nuclear dicing body
Unigene28736_CKA	209	77	18.2136	gi|63003687|dbj|BAD98149.1|	82	2e-15	sucrose synthase [Brassica oleracea]	gi|63003686|dbj|AB212623.1|	192	9e-47	Brassica oleracea BoSS mRNA for sucrose synthase, partial cds	sp|P49040|SUS1_ARATH	74.3	1e-14	Sucrose synthase 1 OS=Arabidopsis thaliana GN=SUS1 PE=1 SV=3	--	--	--	--	--	K00695	4e-14	74.3	aly:ARALYDRAFT_910122	sucrose synthase [EC:2.4.1.13]	GO:0010267//production of ta-siRNAs involved in RNA interference;GO:0072708//response to sorbitol;GO:0009414//response to water deprivation;GO:0000911//cytokinesis by cell plate formation;GO:0009749//response to glucose stimulus;GO:0006306//DNA methylation;GO:0010599//production of lsiRNA involved in RNA interference;GO:0009908//flower development;GO:0010050//vegetative phase change;GO:0009880//e…	GO:0008026//ATP-dependent helicase activity;GO:0004525//ribonuclease III activity;GO:0003725//double-stranded RNA binding;GO:0016157//sucrose synthase activity;GO:0005515//protein binding;GO:0003677//DNA binding;GO:0005524//ATP binding	GO:0005829//cytosol;GO:0009506//plasmodesma;GO:0005886//plasma membrane;GO:0005773//vacuole;GO:0010445//nuclear dicing body
Unigene3345_CKA	207	16	3.8212	gi|297805240|ref|XP_002870504.1|	132.1	2e-30	hypothetical protein ARALYDRAFT_493691 [Arabidopsis lyrata subsp. lyrata] >gi|297316340|gb|EFH46763.1| hypothetical protein ARALYDRAFT_493691 [Arabidopsis lyrata subsp. lyrata]	gi|42568159|ref|NM_123077.2|	210	4e-52	Arabidopsis thaliana sucrose synthase 5 (SUS5) mRNA, complete cds	sp|P49034|SUSY_ALNGL	49.7	4e-07	Sucrose synthase OS=Alnus glutinosa GN=SUS1 PE=2 SV=1	--	--	--	--	--	K00695	2e-31	132	aly:ARALYDRAFT_493691	sucrose synthase [EC:2.4.1.13]	GO:0005986//sucrose biosynthetic process;GO:0019375//galactolipid biosynthetic process;GO:0080165//callose deposition in phloem sieve plate;GO:0001666//response to hypoxia	GO:0016157//sucrose synthase activity	GO:0005618//cell wall
Unigene34878_CKA	240	7	1.4419	gi|297842089|ref|XP_002888926.1|	149.8	1e-35	hypothetical protein ARALYDRAFT_316284 [Arabidopsis lyrata subsp. lyrata] >gi|297334767|gb|EFH65185.1| hypothetical protein ARALYDRAFT_316284 [Arabidopsis lyrata subsp. lyrata]	gi|18410344|ref|NM_105997.1|	317	3e-84	Arabidopsis thaliana sucrose synthase 6 (SUS6) mRNA, complete cds	sp|Q41608|SUS1_TULGE	58.5	8e-10	Sucrose synthase 1 OS=Tulipa gesneriana PE=2 SV=1	--	--	--	--	--	K00695	8e-37	149	aly:ARALYDRAFT_316284	sucrose synthase [EC:2.4.1.13]	GO:0005986//sucrose biosynthetic process;GO:0019375//galactolipid biosynthetic process;GO:0080165//callose deposition in phloem sieve plate;GO:0001666//response to hypoxia	GO:0016157//sucrose synthase activity	GO:0005618//cell wall
Invertase or beta-fructofuranosidase (19)
CL12053.Contig1_CKA	625	84	6.6443	gi|308198420|pdb|2XQR|A	437.2	7e-122	Chain A, Crystal Structure Of Plant Cell Wall Invertase In Complex With A Specific Protein Inhibitor >gi|308198422|pdb|2XQR|C Chain C, Crystal Structure Of Plant Cell Wall Invertase In Complex With A Specific Protein Inhibitor >gi|308198424|pdb|2XQR|E Chain E, Crystal Structure Of Plant Cell Wall Invertase In Complex With A Specific Protein Inhibitor >gi|308198426|pdb|2XQR|G Chain G, Crystal Stru…	gi|334185320|ref|NM_001202952.1|	835	0	Arabidopsis thaliana beta-fructofuranosidase (ATBFRUCT1) mRNA, complete cds	sp|Q43866|INV1_ARATH	437	3e-123	Beta-fructofuranosidase, insoluble isoenzyme CWINV1 OS=Arabidopsis thaliana GN=CWINV1 PE=1 SV=1	BS_sacC	80.1	3e-15	COG1621	Beta-fructosidases (levanase/invertase)	K01193	8e-123	437	ath:AT3G13790	beta-fructofuranosidase [EC:3.2.1.26]	GO:0005975//carbohydrate metabolic process;GO:0009611//response to wounding;GO:0010200//response to chitin;GO:0002679//respiratory burst involved in defense response;GO:0015706//nitrate transport;GO:0006865//amino acid transport;GO:0010167//response to nitrate;GO:0080167//response to karrikin	GO:0004564//beta-fructofuranosidase activity	GO:0005618//cell wall
CL12405.Contig1_CKA	385	76	9.759	gi|18400170|ref|NP_566464.1|	225.3	1e-58	beta-fructofuranosidase [Arabidopsis thaliana] >gi|75102977|sp|Q43866.1|INV1_ARATH RecName: Full=Beta-fructofuranosidase, insoluble isoenzyme CWINV1; AltName: Full=Cell wall beta-fructosidase 1; Short=AtbetaFRUCT1; AltName: Full=Cell wall invertase 1; Short=AtcwINV1; AltName: Full=Sucrose hydrolase 1; Flags: Precursor >gi|402740|emb|CAA52619.1| beta-fructofuranosidase [Arabidopsis thaliana] >gi|7…	gi|145338471|ref|NM_112232.3|	442	1e-121	Arabidopsis thaliana beta-fructofuranosidase (ATBFRUCT1) mRNA, complete cds	sp|Q43866|INV1_ARATH	225	6e-60	Beta-fructofuranosidase, insoluble isoenzyme CWINV1 OS=Arabidopsis thaliana GN=CWINV1 PE=1 SV=1	CAC1462	85.5	2e-17	COG1621	Beta-fructosidases (levanase/invertase)	K01193	1e-59	225	ath:AT3G13790	beta-fructofuranosidase [EC:3.2.1.26]	GO:0005975//carbohydrate metabolic process;GO:0009611//response to wounding;GO:0010200//response to chitin;GO:0002679//respiratory burst involved in defense response;GO:0015706//nitrate transport;GO:0006865//amino acid transport;GO:0010167//response to nitrate;GO:0080167//response to karrikin	GO:0004564//beta-fructofuranosidase activity	GO:0005618//cell wall
CL12405.Contig2_CKA	300	101	16.6438	gi|18400170|ref|NP_566464.1|	213.4	7e-55	beta-fructofuranosidase [Arabidopsis thaliana] >gi|75102977|sp|Q43866.1|INV1_ARATH RecName: Full=Beta-fructofuranosidase, insoluble isoenzyme CWINV1; AltName: Full=Cell wall beta-fructosidase 1; Short=AtbetaFRUCT1; AltName: Full=Cell wall invertase 1; Short=AtcwINV1; AltName: Full=Sucrose hydrolase 1; Flags: Precursor >gi|402740|emb|CAA52619.1| beta-fructofuranosidase [Arabidopsis thaliana] >gi|7…	gi|145338471|ref|NM_112232.3|	426	1e-117	Arabidopsis thaliana beta-fructofuranosidase (ATBFRUCT1) mRNA, complete cds	sp|Q43866|INV1_ARATH	213	2e-56	Beta-fructofuranosidase, insoluble isoenzyme CWINV1 OS=Arabidopsis thaliana GN=CWINV1 PE=1 SV=1	BS_sacC	91.3	4e-19	COG1621	Beta-fructosidases (levanase/invertase)	K01193	5e-56	213	ath:AT3G13790	beta-fructofuranosidase [EC:3.2.1.26]	GO:0005975//carbohydrate metabolic process;GO:0009611//response to wounding;GO:0010200//response to chitin;GO:0002679//respiratory burst involved in defense response;GO:0015706//nitrate transport;GO:0006865//amino acid transport;GO:0010167//response to nitrate;GO:0080167//response to karrikin	GO:0004564//beta-fructofuranosidase activity	GO:0005618//cell wall
CL13767.Contig1_CKA	365	20	2.7089	gi|297834214|ref|XP_002884989.1|	233.4	6e-61	beta-fructofuranosidase [Arabidopsis lyrata subsp. lyrata] >gi|297330829|gb|EFH61248.1| beta-fructofuranosidase [Arabidopsis lyrata subsp. lyrata]	gi|297834213|ref|XM_002884943.1|	450	1e-124	Arabidopsis lyrata subsp. lyrata beta-fructofuranosidase, mRNA	sp|Q43866|INV1_ARATH	231	6e-62	Beta-fructofuranosidase, insoluble isoenzyme CWINV1 OS=Arabidopsis thaliana GN=CWINV1 PE=1 SV=1	--	--	--	--	--	K01193	5e-62	233	aly:ARALYDRAFT_478781	beta-fructofuranosidase [EC:3.2.1.26]	GO:0005975//carbohydrate metabolic process;GO:0009611//response to wounding;GO:0010200//response to chitin;GO:0002679//respiratory burst involved in defense response;GO:0015706//nitrate transport;GO:0006865//amino acid transport;GO:0010167//response to nitrate;GO:0080167//response to karrikin	GO:0004564//beta-fructofuranosidase activity;GO:0031219//levanase activity	GO:0005773//vacuole;GO:0005618//cell wall
CL3142.Contig1_CKA	433	140	15.9842	gi|308198420|pdb|2XQR|A	257.7	3e-68	Chain A, Crystal Structure Of Plant Cell Wall Invertase In Complex With A Specific Protein Inhibitor >gi|308198422|pdb|2XQR|C Chain C, Crystal Structure Of Plant Cell Wall Invertase In Complex With A Specific Protein Inhibitor >gi|308198424|pdb|2XQR|E Chain E, Crystal Structure Of Plant Cell Wall Invertase In Complex With A Specific Protein Inhibitor >gi|308198426|pdb|2XQR|G Chain G, Crystal Stru…	gi|334185320|ref|NM_001202952.1|	581	1e-163	Arabidopsis thaliana beta-fructofuranosidase (ATBFRUCT1) mRNA, complete cds	sp|Q43866|INV1_ARATH	257	2e-69	Beta-fructofuranosidase, insoluble isoenzyme CWINV1 OS=Arabidopsis thaliana GN=CWINV1 PE=1 SV=1	--	--	--	--	--	K01193	4e-69	257	ath:AT3G13790	beta-fructofuranosidase [EC:3.2.1.26]	GO:0005975//carbohydrate metabolic process;GO:0009611//response to wounding;GO:0010200//response to chitin;GO:0002679//respiratory burst involved in defense response;GO:0015706//nitrate transport;GO:0006865//amino acid transport;GO:0010167//response to nitrate;GO:0080167//response to karrikin	GO:0004564//beta-fructofuranosidase activity;GO:0031219//levanase activity	GO:0005773//vacuole;GO:0005618//cell wall
CL3142.Contig2_CKA	245	6	1.2107	gi|308198420|pdb|2XQR|A	111.7	3e-24	Chain A, Crystal Structure Of Plant Cell Wall Invertase In Complex With A Specific Protein Inhibitor >gi|308198422|pdb|2XQR|C Chain C, Crystal Structure Of Plant Cell Wall Invertase In Complex With A Specific Protein Inhibitor >gi|308198424|pdb|2XQR|E Chain E, Crystal Structure Of Plant Cell Wall Invertase In Complex With A Specific Protein Inhibitor >gi|308198426|pdb|2XQR|G Chain G, Crystal Stru…	gi|332640072|gb|CP002686.1|	295	1e-77	Arabidopsis thaliana chromosome 3, complete sequence	sp|Q43866|INV1_ARATH	111	8e-26	Beta-fructofuranosidase, insoluble isoenzyme CWINV1 OS=Arabidopsis thaliana GN=CWINV1 PE=1 SV=1	--	--	--	--	--	K01193	2e-25	111	ath:AT3G13790	beta-fructofuranosidase [EC:3.2.1.26]	GO:0005975//carbohydrate metabolic process;GO:0009611//response to wounding;GO:0010200//response to chitin;GO:0002679//respiratory burst involved in defense response;GO:0015706//nitrate transport;GO:0006865//amino acid transport;GO:0010167//response to nitrate;GO:0080167//response to karrikin	GO:0004564//beta-fructofuranosidase activity;GO:0031219//levanase activity	GO:0005773//vacuole;GO:0005618//cell wall
CL4014.Contig1_CKA	522	25	2.3677	gi|11527243|gb|AAG36943.1|AF274299_1	363.2	9e-100	acid invertase [Brassica oleracea]	gi|11527242|gb|AF274299.1|	852	0	Brassica oleracea clone BoINV2 acid invertase mRNA, complete cds	sp|Q39041|INVA4_ARATH	344	1e-95	Acid beta-fructofuranosidase 4, vacuolar OS=Arabidopsis thaliana GN=BFRUCT4 PE=1 SV=2	TM1414	92.8	3e-19	COG1621	Beta-fructosidases (levanase/invertase)	K01193	3e-95	345	aly:ARALYDRAFT_888545	beta-fructofuranosidase [EC:3.2.1.26]	GO:0009611//response to wounding;GO:0009805//coumarin biosynthetic process;GO:0071370//cellular response to gibberellin stimulus;GO:0006816//calcium ion transport;GO:0010106//cellular response to iron ion starvation;GO:0009617//response to bacterium;GO:0009651//response to salt stress;GO:0015706//nitrate transport;GO:0006826//iron ion transport;GO:0007030//Golgi organization;GO:0005975//carbohydr…	GO:0050306;GO:0004575//sucrose alpha-glucosidase activity;GO:0051669	GO:0000325//plant-type vacuole;GO:0009505//plant-type cell wall
CL9185.Contig1_CKA	674	8	0.5868	gi|297847862|ref|XP_002891812.1|	73.2	3e-12	beta-fructofuranosidase 5 [Arabidopsis lyrata subsp. lyrata] >gi|297337654|gb|EFH68071.1| beta-fructofuranosidase 5 [Arabidopsis lyrata subsp. lyrata]	gi|310894103|gb|HM246670.1|	551	1e-154	Brassica napus cell wall invertase 3a gene, partial cds	sp|Q67XZ3|INV3_ARATH	269	1e-72	Beta-fructofuranosidase, insoluble isoenzyme CWINV3 OS=Arabidopsis thaliana GN=CWINV3 PE=1 SV=2	SP1795	84.3	2e-16	COG1621	Beta-fructosidases (levanase/invertase)	K01193	4e-58	222	ath:AT3G13790	beta-fructofuranosidase [EC:3.2.1.26]	GO:0005975//carbohydrate metabolic process;GO:0009611//response to wounding;GO:0010200//response to chitin;GO:0002679//respiratory burst involved in defense response;GO:0015706//nitrate transport;GO:0006865//amino acid transport;GO:0010167//response to nitrate;GO:0080167//response to karrikin	GO:0004564//beta-fructofuranosidase activity;GO:0031219//levanase activity	GO:0005773//vacuole;GO:0005618//cell wall
CL9185.Contig2_CKA	553	27	2.4137	gi|297847862|ref|XP_002891812.1|	340.1	9e-93	beta-fructofuranosidase 5 [Arabidopsis lyrata subsp. lyrata] >gi|297337654|gb|EFH68071.1| beta-fructofuranosidase 5 [Arabidopsis lyrata subsp. lyrata]	gi|297847861|ref|XM_002891766.1|	555	1e-155	Arabidopsis lyrata subsp. lyrata beta-fructofuranosidase 5 (ATFRUCT5), mRNA	sp|Q67XZ3|INV3_ARATH	329	5e-91	Beta-fructofuranosidase, insoluble isoenzyme CWINV3 OS=Arabidopsis thaliana GN=CWINV3 PE=1 SV=2	BS_sacC	108	4e-24	COG1621	Beta-fructosidases (levanase/invertase)	K01193	3e-73	271	ath:AT3G13790	beta-fructofuranosidase [EC:3.2.1.26]	GO:0005975//carbohydrate metabolic process;GO:0009611//response to wounding;GO:0010200//response to chitin;GO:0002679//respiratory burst involved in defense response;GO:0015706//nitrate transport;GO:0006865//amino acid transport;GO:0010167//response to nitrate;GO:0080167//response to karrikin	GO:0004564//beta-fructofuranosidase activity;GO:0031219//levanase activity	GO:0005773//vacuole;GO:0005618//cell wall
Unigene10188_CKA	384	19	2.4461	gi|397787597|gb|AFO66503.1|	251.1	3e-66	putative fructan 1-exohydrolase [Brassica napus]	gi|397787614|gb|JQ979417.1|	607	1e-171	Brassica napus clone Westar-054, complete sequence	sp|Q8W4S6|INV6_ARATH	208	6e-55	Beta-fructofuranosidase, insoluble isoenzyme CWINV6 OS=Arabidopsis thaliana GN=CWINV6 PE=2 SV=1	CAC0425	79.7	1e-15	COG1621	Beta-fructosidases (levanase/invertase)	K01193	4e-57	217	aly:ARALYDRAFT_909164	beta-fructofuranosidase [EC:3.2.1.26]	GO:0001666//response to hypoxia;GO:0009862//systemic acquired resistance, salicylic acid mediated signaling pathway;GO:0044262//cellular carbohydrate metabolic process;GO:0010310//regulation of hydrogen peroxide metabolic process	GO:0031219//levanase activity;GO:0004564//beta-fructofuranosidase activity;GO:0051670//inulinase activity	GO:0044464//cell part
Unigene11522_CKA	263	12	2.2557	gi|397787597|gb|AFO66503.1|	169.1	1e-41	putative fructan 1-exohydrolase [Brassica napus]	gi|297807242|ref|XM_002871459.1|	200	5e-49	Arabidopsis lyrata subsp. lyrata 6-, and 1-fructan exohydrolase (ATCWINV6), mRNA	sp|Q8W4S6|INV6_ARATH	152	6e-38	Beta-fructofuranosidase, insoluble isoenzyme CWINV6 OS=Arabidopsis thaliana GN=CWINV6 PE=2 SV=1	--	--	--	--	--	K01193	2e-36	148	aly:ARALYDRAFT_909164	beta-fructofuranosidase [EC:3.2.1.26]	GO:0005986//sucrose biosynthetic process;GO:0009862//systemic acquired resistance, salicylic acid mediated signaling pathway;GO:0010310//regulation of hydrogen peroxide metabolic process;GO:0001666//response to hypoxia	GO:0051670//inulinase activity;GO:0004575//sucrose alpha-glucosidase activity;GO:0031219//levanase activity;GO:0051669	-
Unigene14505_CKA	429	145	16.7094	gi|11527243|gb|AAG36943.1|AF274299_1	260	6e-69	acid invertase [Brassica oleracea]	gi|11527242|gb|AF274299.1|	700	0	Brassica oleracea clone BoINV2 acid invertase mRNA, complete cds	sp|Q39041|INVA4_ARATH	251	1e-67	Acid beta-fructofuranosidase 4, vacuolar OS=Arabidopsis thaliana GN=BFRUCT4 PE=1 SV=2	--	--	--	--	--	K01193	3e-67	251	ath:AT1G12240	beta-fructofuranosidase [EC:3.2.1.26]	GO:0016132//brassinosteroid biosynthetic process;GO:0006598//polyamine catabolic process;GO:0009805//coumarin biosynthetic process;GO:0080022//primary root development;GO:0015706//nitrate transport;GO:0009651//response to salt stress;GO:0009611//response to wounding;GO:0005975//carbohydrate metabolic process;GO:0010106//cellular response to iron ion starvation;GO:0009617//response to bacterium;GO…	GO:0004575//sucrose alpha-glucosidase activity	GO:0000325//plant-type vacuole;GO:0009505//plant-type cell wall
Unigene17982_CKA	219	26	5.8692	gi|11527241|gb|AAG36942.1|AF274298_1	115.9	1e-25	acid invertase [Brassica oleracea]	gi|11527242|gb|AF274299.1|	309	6e-82	Brassica oleracea clone BoINV2 acid invertase mRNA, complete cds	sp|Q39041|INVA4_ARATH	85.5	6e-18	Acid beta-fructofuranosidase 4, vacuolar OS=Arabidopsis thaliana GN=BFRUCT4 PE=1 SV=2	--	--	--	--	--	K01193	1e-17	85.9	aly:ARALYDRAFT_888545	beta-fructofuranosidase [EC:3.2.1.26]	GO:0080022//primary root development;GO:0009651//response to salt stress;GO:0005975//carbohydrate metabolic process;GO:0009617//response to bacterium;GO:0071370//cellular response to gibberellin stimulus;GO:0006816//calcium ion transport;GO:0007030//Golgi organization	GO:0004575//sucrose alpha-glucosidase activity	GO:0000325//plant-type vacuole;GO:0009505//plant-type cell wall
Unigene22434_CKA	249	61	12.1111	gi|334183323|ref|NP_001185230.1|	151.4	3e-36	beta-fructofuranosidase, insoluble isoenzyme CWINV3 [Arabidopsis thaliana] >gi|332195067|gb|AEE33188.1| beta-fructofuranosidase, insoluble isoenzyme CWINV3 [Arabidopsis thaliana]	gi|297847861|ref|XM_002891766.1|	234	3e-59	Arabidopsis lyrata subsp. lyrata beta-fructofuranosidase 5 (ATFRUCT5), mRNA	sp|Q67XZ3|INV3_ARATH	151	9e-38	Beta-fructofuranosidase, insoluble isoenzyme CWINV3 OS=Arabidopsis thaliana GN=CWINV3 PE=1 SV=2	--	--	--	--	--	K01193	1e-30	129	ath:AT3G13790	beta-fructofuranosidase [EC:3.2.1.26]	GO:0005975//carbohydrate metabolic process;GO:0009611//response to wounding;GO:0010200//response to chitin;GO:0002679//respiratory burst involved in defense response;GO:0015706//nitrate transport;GO:0006865//amino acid transport;GO:0010167//response to nitrate;GO:0080167//response to karrikin	GO:0004564//beta-fructofuranosidase activity;GO:0031219//levanase activity	GO:0005773//vacuole;GO:0005618//cell wall
Unigene22435_CKA	565	53	4.6374	gi|297847862|ref|XP_002891812.1|	352.4	2e-96	beta-fructofuranosidase 5 [Arabidopsis lyrata subsp. lyrata] >gi|297337654|gb|EFH68071.1| beta-fructofuranosidase 5 [Arabidopsis lyrata subsp. lyrata]	gi|334183322|ref|NM_001198301.1|	555	1e-155	Arabidopsis thaliana beta-fructofuranosidase, insoluble isoenzyme CWINV3 (FRUCT5) mRNA, complete cds	sp|Q67XZ3|INV3_ARATH	350	2e-97	Beta-fructofuranosidase, insoluble isoenzyme CWINV3 OS=Arabidopsis thaliana GN=CWINV3 PE=1 SV=2	BS_sacC	58.2	9e-09	COG1621	Beta-fructosidases (levanase/invertase)	K01193	3e-73	272	ath:AT3G13790	beta-fructofuranosidase [EC:3.2.1.26]	GO:0005975//carbohydrate metabolic process;GO:0009611//response to wounding;GO:0010200//response to chitin;GO:0002679//respiratory burst involved in defense response;GO:0015706//nitrate transport;GO:0006865//amino acid transport;GO:0010167//response to nitrate;GO:0080167//response to karrikin	GO:0004564//beta-fructofuranosidase activity;GO:0031219//levanase activity	GO:0005773//vacuole;GO:0005618//cell wall
Unigene22436_CKA	399	79	9.7883	gi|297847862|ref|XP_002891812.1|	198.4	2e-50	beta-fructofuranosidase 5 [Arabidopsis lyrata subsp. lyrata] >gi|297337654|gb|EFH68071.1| beta-fructofuranosidase 5 [Arabidopsis lyrata subsp. lyrata]	gi|297847861|ref|XM_002891766.1|	337	5e-90	Arabidopsis lyrata subsp. lyrata beta-fructofuranosidase 5 (ATFRUCT5), mRNA	sp|Q67XZ3|INV3_ARATH	192	6e-50	Beta-fructofuranosidase, insoluble isoenzyme CWINV3 OS=Arabidopsis thaliana GN=CWINV3 PE=1 SV=2	--	--	--	--	--	K01193	3e-32	134	ath:AT3G13790	beta-fructofuranosidase [EC:3.2.1.26]	GO:0005975//carbohydrate metabolic process;GO:0009611//response to wounding;GO:0010200//response to chitin;GO:0002679//respiratory burst involved in defense response;GO:0015706//nitrate transport;GO:0006865//amino acid transport;GO:0010167//response to nitrate;GO:0080167//response to karrikin	GO:0004564//beta-fructofuranosidase activity;GO:0031219//levanase activity	GO:0005773//vacuole;GO:0005618//cell wall
Unigene22437_CKA	242	5	1.0214	gi|297847862|ref|XP_002891812.1|	80.5	7e-15	beta-fructofuranosidase 5 [Arabidopsis lyrata subsp. lyrata] >gi|297337654|gb|EFH68071.1| beta-fructofuranosidase 5 [Arabidopsis lyrata subsp. lyrata]	gi|297847861|ref|XM_002891766.1|	129	1e-27	Arabidopsis lyrata subsp. lyrata beta-fructofuranosidase 5 (ATFRUCT5), mRNA	sp|Q67XZ3|INV3_ARATH	72.4	6e-14	Beta-fructofuranosidase, insoluble isoenzyme CWINV3 OS=Arabidopsis thaliana GN=CWINV3 PE=1 SV=2	--	--	--	--	--	K01193	3e-10	61.6	ath:AT3G13790	beta-fructofuranosidase [EC:3.2.1.26]	GO:0005975//carbohydrate metabolic process;GO:0009611//response to wounding;GO:0010200//response to chitin;GO:0002679//respiratory burst involved in defense response;GO:0015706//nitrate transport;GO:0006865//amino acid transport;GO:0010167//response to nitrate;GO:0080167//response to karrikin	GO:0004564//beta-fructofuranosidase activity;GO:0031219//levanase activity	GO:0005773//vacuole;GO:0005618//cell wall
Unigene32067_CKA	397	24	2.9886	gi|397787597|gb|AFO66503.1|	211.1	3e-54	putative fructan 1-exohydrolase [Brassica napus]	gi|397787587|gb|JQ979416.1|	359	1e-96	Brassica napus clone Surpass-71, complete sequence	sp|Q8W4S6|INV6_ARATH	181	9e-47	Beta-fructofuranosidase, insoluble isoenzyme CWINV6 OS=Arabidopsis thaliana GN=CWINV6 PE=2 SV=1	--	--	--	--	--	K01193	8e-49	189	aly:ARALYDRAFT_909164	beta-fructofuranosidase [EC:3.2.1.26]	GO:0001666//response to hypoxia;GO:0009862//systemic acquired resistance, salicylic acid mediated signaling pathway;GO:0005975//carbohydrate metabolic process;GO:0010310//regulation of hydrogen peroxide metabolic process	GO:0031219//levanase activity;GO:0004564//beta-fructofuranosidase activity;GO:0051670//inulinase activity	GO:0005773//vacuole
Unigene5429_CKA	341	74	10.7282	gi|297840255|ref|XP_002888009.1|	212.6	1e-54	predicted protein [Arabidopsis lyrata subsp. lyrata] >gi|297333850|gb|EFH64268.1| predicted protein [Arabidopsis lyrata subsp. lyrata]	gi|30696739|ref|NM_104943.2|	319	9e-85	Arabidopsis thaliana beta-fructofuranosidase (AT1G62660) mRNA, complete cds	sp|Q43348|INVA3_ARATH	211	1e-55	Acid beta-fructofuranosidase 3, vacuolar OS=Arabidopsis thaliana GN=BFRUCT3 PE=1 SV=1	--	--	--	--	--	K01193	9e-56	212	aly:ARALYDRAFT_675106	beta-fructofuranosidase [EC:3.2.1.26]	GO:0016132//brassinosteroid biosynthetic process;GO:0006598//polyamine catabolic process;GO:0009805//coumarin biosynthetic process;GO:0080022//primary root development;GO:0015706//nitrate transport;GO:0009651//response to salt stress;GO:0009611//response to wounding;GO:0005975//carbohydrate metabolic process;GO:0010106//cellular response to iron ion starvation;GO:0009617//response to bacterium;GO…	GO:0004575//sucrose alpha-glucosidase activity	GO:0000325//plant-type vacuole;GO:0009505//plant-type cell wall
hexokinase (30)
CL1242.Contig10_CKA	932	5	0.2652	gi|297852384|ref|XP_002894073.1|	410.2	2e-113	hypothetical protein ARALYDRAFT_314227 [Arabidopsis lyrata subsp. lyrata] >gi|297339915|gb|EFH70332.1| hypothetical protein ARALYDRAFT_314227 [Arabidopsis lyrata subsp. lyrata]	gi|145651801|gb|BT030472.1|	496	1e-137	Arabidopsis thaliana At1g47840 mRNA, complete cds	sp|Q9FZG4|HXKL1_ARATH	403	8e-113	Hexokinase-like 1 protein OS=Arabidopsis thaliana GN=At1g47840 PE=2 SV=2	SPAC24H6.04	135	1e-31	COG5026	Hexokinase	K00844	2e-114	410	aly:ARALYDRAFT_314227	hexokinase [EC:2.7.1.1]	GO:0016310//phosphorylation;GO:0006096//glycolysis	GO:0004340//glucokinase activity;GO:0005524//ATP binding;GO:0008865//fructokinase activity	GO:0009507//chloroplast
CL1242.Contig1_CKA	1844	0	0	gi|297852384|ref|XP_002894073.1|	270.8	0	hypothetical protein ARALYDRAFT_314227 [Arabidopsis lyrata subsp. lyrata] >gi|297339915|gb|EFH70332.1| hypothetical protein ARALYDRAFT_314227 [Arabidopsis lyrata subsp. lyrata]	gi|145651801|gb|BT030472.1|	496	1e-137	Arabidopsis thaliana At1g47840 mRNA, complete cds	sp|Q9FZG4|HXKL1_ARATH	459	0	Hexokinase-like 1 protein OS=Arabidopsis thaliana GN=At1g47840 PE=2 SV=2	SPAC24H6.04	154	3e-55	COG5026	Hexokinase	K00844	0	467	aly:ARALYDRAFT_314227	hexokinase [EC:2.7.1.1]	GO:0016310//phosphorylation;GO:0006096//glycolysis	GO:0004340//glucokinase activity;GO:0005524//ATP binding;GO:0008865//fructokinase activity	GO:0009507//chloroplast
CL1242.Contig2_CKA	1850	0	0	gi|297852384|ref|XP_002894073.1|	282.7	0	hypothetical protein ARALYDRAFT_314227 [Arabidopsis lyrata subsp. lyrata] >gi|297339915|gb|EFH70332.1| hypothetical protein ARALYDRAFT_314227 [Arabidopsis lyrata subsp. lyrata]	gi|145651801|gb|BT030472.1|	890	0	Arabidopsis thaliana At1g47840 mRNA, complete cds	sp|Q9FZG4|HXKL1_ARATH	520	0	Hexokinase-like 1 protein OS=Arabidopsis thaliana GN=At1g47840 PE=2 SV=2	SPAC24H6.04	179	1e-66	COG5026	Hexokinase	K00844	0	526	aly:ARALYDRAFT_314227	hexokinase [EC:2.7.1.1]	GO:0016310//phosphorylation;GO:0051156//glucose 6-phosphate metabolic process;GO:0006096//glycolysis	GO:0004340//glucokinase activity;GO:0005524//ATP binding;GO:0008865//fructokinase activity	GO:0009507//chloroplast
CL1242.Contig3_CKA	1821	0	0	gi|297852384|ref|XP_002894073.1|	791.6	0	hypothetical protein ARALYDRAFT_314227 [Arabidopsis lyrata subsp. lyrata] >gi|297339915|gb|EFH70332.1| hypothetical protein ARALYDRAFT_314227 [Arabidopsis lyrata subsp. lyrata]	gi|145651801|gb|BT030472.1|	1015	0	Arabidopsis thaliana At1g47840 mRNA, complete cds	sp|Q9FZG4|HXKL1_ARATH	788	0	Hexokinase-like 1 protein OS=Arabidopsis thaliana GN=At1g47840 PE=2 SV=2	SPAC24H6.04	254	3e-67	COG5026	Hexokinase	K00844	0	791	aly:ARALYDRAFT_314227	hexokinase [EC:2.7.1.1]	GO:0016310//phosphorylation;GO:0006096//glycolysis	GO:0004340//glucokinase activity;GO:0005524//ATP binding;GO:0008865//fructokinase activity	GO:0009507//chloroplast
CL1242.Contig4_CKA	1677	7	0.2064	gi|297852384|ref|XP_002894073.1|	744.6	0	hypothetical protein ARALYDRAFT_314227 [Arabidopsis lyrata subsp. lyrata] >gi|297339915|gb|EFH70332.1| hypothetical protein ARALYDRAFT_314227 [Arabidopsis lyrata subsp. lyrata]	gi|145336497|ref|NM_103682.3|	860	0	Arabidopsis thaliana hexokinase-like 1 protein (HXK3) mRNA, complete cds	sp|Q9FZG4|HXKL1_ARATH	739	0	Hexokinase-like 1 protein OS=Arabidopsis thaliana GN=At1g47840 PE=2 SV=2	SPAC24H6.04	243	9e-64	COG5026	Hexokinase	K00844	0	744	aly:ARALYDRAFT_314227	hexokinase [EC:2.7.1.1]	GO:0016310//phosphorylation;GO:0006096//glycolysis	GO:0004340//glucokinase activity;GO:0005524//ATP binding;GO:0008865//fructokinase activity	GO:0009507//chloroplast
CL1242.Contig5_CKA	1746	8	0.2265	gi|297852384|ref|XP_002894073.1|	732.6	0	hypothetical protein ARALYDRAFT_314227 [Arabidopsis lyrata subsp. lyrata] >gi|297339915|gb|EFH70332.1| hypothetical protein ARALYDRAFT_314227 [Arabidopsis lyrata subsp. lyrata]	gi|145651801|gb|BT030472.1|	496	1e-137	Arabidopsis thaliana At1g47840 mRNA, complete cds	sp|Q9FZG4|HXKL1_ARATH	728	0	Hexokinase-like 1 protein OS=Arabidopsis thaliana GN=At1g47840 PE=2 SV=2	SPAC24H6.04	229	9e-60	COG5026	Hexokinase	K00844	0	732	aly:ARALYDRAFT_314227	hexokinase [EC:2.7.1.1]	GO:0016310//phosphorylation;GO:0006096//glycolysis	GO:0004340//glucokinase activity;GO:0005524//ATP binding;GO:0008865//fructokinase activity	GO:0009507//chloroplast
CL1242.Contig6_CKA	1752	0	0	gi|297852384|ref|XP_002894073.1|	803.5	0	hypothetical protein ARALYDRAFT_314227 [Arabidopsis lyrata subsp. lyrata] >gi|297339915|gb|EFH70332.1| hypothetical protein ARALYDRAFT_314227 [Arabidopsis lyrata subsp. lyrata]	gi|145336497|ref|NM_103682.3|	1455	0	Arabidopsis thaliana hexokinase-like 1 protein (HXK3) mRNA, complete cds	sp|Q9FZG4|HXKL1_ARATH	800	0	Hexokinase-like 1 protein OS=Arabidopsis thaliana GN=At1g47840 PE=2 SV=2	SPAC24H6.04	268	3e-71	COG5026	Hexokinase	K00844	0	803	aly:ARALYDRAFT_314227	hexokinase [EC:2.7.1.1]	GO:0016310//phosphorylation;GO:0051156//glucose 6-phosphate metabolic process;GO:0006096//glycolysis	GO:0004340//glucokinase activity;GO:0005524//ATP binding;GO:0008865//fructokinase activity	GO:0009507//chloroplast
CL1242.Contig7_CKA	1775	1	0.0279	gi|297852384|ref|XP_002894073.1|	282.7	0	hypothetical protein ARALYDRAFT_314227 [Arabidopsis lyrata subsp. lyrata] >gi|297339915|gb|EFH70332.1| hypothetical protein ARALYDRAFT_314227 [Arabidopsis lyrata subsp. lyrata]	gi|145336497|ref|NM_103682.3|	565	1e-158	Arabidopsis thaliana hexokinase-like 1 protein (HXK3) mRNA, complete cds	sp|Q9FZG4|HXKL1_ARATH	459	0	Hexokinase-like 1 protein OS=Arabidopsis thaliana GN=At1g47840 PE=2 SV=2	SPAC24H6.04	154	3e-59	COG5026	Hexokinase	K00844	0	467	aly:ARALYDRAFT_314227	hexokinase [EC:2.7.1.1]	GO:0016310//phosphorylation;GO:0006096//glycolysis	GO:0004340//glucokinase activity;GO:0005524//ATP binding;GO:0008865//fructokinase activity	GO:0009507//chloroplast
CL1242.Contig8_CKA	1919	1	0.0258	gi|297852384|ref|XP_002894073.1|	270.8	0	hypothetical protein ARALYDRAFT_314227 [Arabidopsis lyrata subsp. lyrata] >gi|297339915|gb|EFH70332.1| hypothetical protein ARALYDRAFT_314227 [Arabidopsis lyrata subsp. lyrata]	gi|145651801|gb|BT030472.1|	890	0	Arabidopsis thaliana At1g47840 mRNA, complete cds	sp|Q9FZG4|HXKL1_ARATH	520	0	Hexokinase-like 1 protein OS=Arabidopsis thaliana GN=At1g47840 PE=2 SV=2	SPAC24H6.04	179	9e-63	COG5026	Hexokinase	K00844	0	526	aly:ARALYDRAFT_314227	hexokinase [EC:2.7.1.1]	GO:0016310//phosphorylation;GO:0051156//glucose 6-phosphate metabolic process;GO:0006096//glycolysis	GO:0004340//glucokinase activity;GO:0005524//ATP binding;GO:0008865//fructokinase activity	GO:0009507//chloroplast
CL1242.Contig9_CKA	1007	10	0.4909	gi|297852384|ref|XP_002894073.1|	469.2	4e-131	hypothetical protein ARALYDRAFT_314227 [Arabidopsis lyrata subsp. lyrata] >gi|297339915|gb|EFH70332.1| hypothetical protein ARALYDRAFT_314227 [Arabidopsis lyrata subsp. lyrata]	gi|145651801|gb|BT030472.1|	795	0	Arabidopsis thaliana At1g47840 mRNA, complete cds	sp|Q9FZG4|HXKL1_ARATH	463	6e-131	Hexokinase-like 1 protein OS=Arabidopsis thaliana GN=At1g47840 PE=2 SV=2	SPAC24H6.04	160	3e-39	COG5026	Hexokinase	K00844	4e-132	469	aly:ARALYDRAFT_314227	hexokinase [EC:2.7.1.1]	GO:0016310//phosphorylation;GO:0051156//glucose 6-phosphate metabolic process;GO:0006096//glycolysis	GO:0004340//glucokinase activity;GO:0005524//ATP binding;GO:0008865//fructokinase activity	GO:0009507//chloroplast
CL12458.Contig1_CKA	1022	350	16.9305	gi|18141291|gb|AAL60583.1|AF454961_1	531.6	7e-150	hexokinase [Brassica oleracea]	gi|18141290|gb|AF454961.1|AF454961	1314	0	Brassica oleracea hexokinase (HXK1) mRNA, complete cds	sp|Q42525|HXK1_ARATH	479	1e-135	Hexokinase-1 OS=Arabidopsis thaliana GN=HXK1 PE=1 SV=2	YGL253w	144	2e-34	COG5026	Hexokinase	K00844	3e-135	479	ath:AT4G29130	hexokinase [EC:2.7.1.1]	GO:0012501//programmed cell death;GO:0009750//response to fructose stimulus;GO:0010255//glucose mediated signaling pathway;GO:0006096//glycolysis;GO:0016310//phosphorylation;GO:0051156//glucose 6-phosphate metabolic process;GO:0009747//hexokinase-dependent signaling	GO:0008270//zinc ion binding;GO:0005524//ATP binding;GO:0005515//protein binding;GO:0004340//glucokinase activity;GO:0008865//fructokinase activity	GO:0005739//mitochondrion;GO:0009536//plastid;GO:0005774//vacuolar membrane;GO:0005634//nucleus;GO:0005886//plasma membrane
CL12458.Contig2_CKA	1003	215	10.5971	gi|18141293|gb|AAL60584.1|AF454962_1	534.3	1e-150	hexokinase [Brassica oleracea]	gi|18141292|gb|AF454962.1|AF454962	1265	0	Brassica oleracea hexokinase (HXK2) mRNA, complete cds	sp|Q42525|HXK1_ARATH	486	8e-138	Hexokinase-1 OS=Arabidopsis thaliana GN=HXK1 PE=1 SV=2	SPAC24H6.04	151	2e-36	COG5026	Hexokinase	K00844	2e-137	486	ath:AT4G29130	hexokinase [EC:2.7.1.1]	GO:0012501//programmed cell death;GO:0009750//response to fructose stimulus;GO:0010255//glucose mediated signaling pathway;GO:0006096//glycolysis;GO:0016310//phosphorylation;GO:0051156//glucose 6-phosphate metabolic process;GO:0009747//hexokinase-dependent signaling	GO:0008270//zinc ion binding;GO:0005524//ATP binding;GO:0005515//protein binding;GO:0004340//glucokinase activity;GO:0008865//fructokinase activity	GO:0005739//mitochondrion;GO:0009536//plastid;GO:0005774//vacuolar membrane;GO:0005634//nucleus;GO:0005886//plasma membrane
CL14535.Contig1_CKA	796	0	0	gi|297847390|ref|XP_002891576.1|	156.8	3e-37	hypothetical protein ARALYDRAFT_474175 [Arabidopsis lyrata subsp. lyrata] >gi|297337418|gb|EFH67835.1| hypothetical protein ARALYDRAFT_474175 [Arabidopsis lyrata subsp. lyrata]	gi|199579982|gb|AC189301.2|	406	1e-110	Brassica rapa subsp. pekinensis clone KBrB030D08, complete sequence	sp|Q9LPS1|HXK3_ARATH	156	1e-38	Hexokinase-3 OS=Arabidopsis thaliana GN=At1g50460 PE=1 SV=1	--	--	--	--	--	K00844	3e-38	156	aly:ARALYDRAFT_474175	hexokinase [EC:2.7.1.1]	GO:0012501//programmed cell death;GO:0009651//response to salt stress;GO:0009409//response to cold;GO:0080147//root hair cell development;GO:0006096//glycolysis;GO:0016310//phosphorylation;GO:0009747//hexokinase-dependent signaling	GO:0005524//ATP binding;GO:0005515//protein binding;GO:0004340//glucokinase activity;GO:0008865//fructokinase activity	GO:0005739//mitochondrion;GO:0009536//plastid
CL14535.Contig2_CKA	1018	185	8.9841	gi|297847390|ref|XP_002891576.1|	156.8	4e-37	hypothetical protein ARALYDRAFT_474175 [Arabidopsis lyrata subsp. lyrata] >gi|297337418|gb|EFH67835.1| hypothetical protein ARALYDRAFT_474175 [Arabidopsis lyrata subsp. lyrata]	gi|199579982|gb|AC189301.2|	454	1e-125	Brassica rapa subsp. pekinensis clone KBrB030D08, complete sequence	sp|Q9LPS1|HXK3_ARATH	156	2e-38	Hexokinase-3 OS=Arabidopsis thaliana GN=At1g50460 PE=1 SV=1	--	--	--	--	--	K00844	4e-38	156	aly:ARALYDRAFT_474175	hexokinase [EC:2.7.1.1]	GO:0012501//programmed cell death;GO:0009651//response to salt stress;GO:0009409//response to cold;GO:0080147//root hair cell development;GO:0006096//glycolysis;GO:0016310//phosphorylation;GO:0009747//hexokinase-dependent signaling	GO:0005524//ATP binding;GO:0005515//protein binding;GO:0004340//glucokinase activity;GO:0008865//fructokinase activity	GO:0005739//mitochondrion;GO:0009536//plastid
CL217.Contig1_CKA	845	716	41.8897	gi|18141291|gb|AAL60583.1|AF454961_1	392.5	3e-108	hexokinase [Brassica oleracea]	gi|18141290|gb|AF454961.1|AF454961	1277	0	Brassica oleracea hexokinase (HXK1) mRNA, complete cds	sp|Q42525|HXK1_ARATH	355	1e-98	Hexokinase-1 OS=Arabidopsis thaliana GN=HXK1 PE=1 SV=2	SPAC24H6.04	118	1e-26	COG5026	Hexokinase	K00844	4e-98	355	ath:AT4G29130	hexokinase [EC:2.7.1.1]	GO:0012501//programmed cell death;GO:0009750//response to fructose stimulus;GO:0010255//glucose mediated signaling pathway;GO:0006096//glycolysis;GO:0016310//phosphorylation;GO:0051156//glucose 6-phosphate metabolic process;GO:0009747//hexokinase-dependent signaling	GO:0008270//zinc ion binding;GO:0005524//ATP binding;GO:0005515//protein binding;GO:0004340//glucokinase activity;GO:0008865//fructokinase activity	GO:0005739//mitochondrion;GO:0009536//plastid;GO:0005774//vacuolar membrane;GO:0005634//nucleus;GO:0005886//plasma membrane
CL217.Contig2_CKA	832	333	19.7867	gi|18141293|gb|AAL60584.1|AF454962_1	426.8	1e-118	hexokinase [Brassica oleracea]	gi|18141292|gb|AF454962.1|AF454962	1132	0	Brassica oleracea hexokinase (HXK2) mRNA, complete cds	sp|Q42525|HXK1_ARATH	395	1e-110	Hexokinase-1 OS=Arabidopsis thaliana GN=HXK1 PE=1 SV=2	SPAC24H6.04	134	2e-31	COG5026	Hexokinase	K00844	4e-110	395	ath:AT4G29130	hexokinase [EC:2.7.1.1]	GO:0012501//programmed cell death;GO:0009750//response to fructose stimulus;GO:0010255//glucose mediated signaling pathway;GO:0006096//glycolysis;GO:0016310//phosphorylation;GO:0051156//glucose 6-phosphate metabolic process;GO:0009747//hexokinase-dependent signaling	GO:0008270//zinc ion binding;GO:0005524//ATP binding;GO:0005515//protein binding;GO:0004340//glucokinase activity;GO:0008865//fructokinase activity	GO:0005739//mitochondrion;GO:0009536//plastid;GO:0005774//vacuolar membrane;GO:0005634//nucleus;GO:0005886//plasma membrane
CL4100.Contig1_CKA	1918	38	0.9795	gi|297847390|ref|XP_002891576.1|	891.7	0	hypothetical protein ARALYDRAFT_474175 [Arabidopsis lyrata subsp. lyrata] >gi|297337418|gb|EFH67835.1| hypothetical protein ARALYDRAFT_474175 [Arabidopsis lyrata subsp. lyrata]	gi|30694785|ref|NM_103929.3|	1717	0	Arabidopsis thaliana hexokinase (HKL1) mRNA, complete cds	sp|Q9LPS1|HXK3_ARATH	889	0	Hexokinase-3 OS=Arabidopsis thaliana GN=At1g50460 PE=1 SV=1	SPAC24H6.04	248	2e-65	COG5026	Hexokinase	K00844	0	891	aly:ARALYDRAFT_474175	hexokinase [EC:2.7.1.1]	GO:0009651//response to salt stress;GO:0009409//response to cold;GO:0080147//root hair cell development;GO:0006096//glycolysis;GO:0016310//phosphorylation	GO:0005524//ATP binding;GO:0005515//protein binding;GO:0004340//glucokinase activity;GO:0008865//fructokinase activity	GO:0005739//mitochondrion;GO:0009536//plastid
CL4100.Contig2_CKA	719	44	3.0253	gi|297847390|ref|XP_002891576.1|	351.3	7e-96	hypothetical protein ARALYDRAFT_474175 [Arabidopsis lyrata subsp. lyrata] >gi|297337418|gb|EFH67835.1| hypothetical protein ARALYDRAFT_474175 [Arabidopsis lyrata subsp. lyrata]	gi|199579982|gb|AC189301.2|	626	1e-177	Brassica rapa subsp. pekinensis clone KBrB030D08, complete sequence	sp|Q9LPS1|HXK3_ARATH	350	6e-97	Hexokinase-3 OS=Arabidopsis thaliana GN=At1g50460 PE=1 SV=1	SPAC24H6.04	95.9	6e-20	COG5026	Hexokinase	K00844	7e-97	351	aly:ARALYDRAFT_474175	hexokinase [EC:2.7.1.1]	GO:0009651//response to salt stress;GO:0009409//response to cold;GO:0080147//root hair cell development;GO:0006096//glycolysis;GO:0016310//phosphorylation	GO:0005524//ATP binding;GO:0005515//protein binding;GO:0004340//glucokinase activity;GO:0008865//fructokinase activity	GO:0005739//mitochondrion;GO:0009536//plastid
CL4100.Contig3_CKA	638	146	11.3132	gi|297847390|ref|XP_002891576.1|	365.9	2e-100	hypothetical protein ARALYDRAFT_474175 [Arabidopsis lyrata subsp. lyrata] >gi|297337418|gb|EFH67835.1| hypothetical protein ARALYDRAFT_474175 [Arabidopsis lyrata subsp. lyrata]	gi|30694785|ref|NM_103929.3|	686	0	Arabidopsis thaliana hexokinase (HKL1) mRNA, complete cds	sp|Q9LPS1|HXK3_ARATH	364	2e-101	Hexokinase-3 OS=Arabidopsis thaliana GN=At1g50460 PE=1 SV=1	SPAC24H6.04	107	1e-23	COG5026	Hexokinase	K00844	2e-101	365	aly:ARALYDRAFT_474175	hexokinase [EC:2.7.1.1]	GO:0009651//response to salt stress;GO:0009409//response to cold;GO:0080147//root hair cell development;GO:0006096//glycolysis;GO:0016310//phosphorylation	GO:0005524//ATP binding;GO:0005515//protein binding;GO:0004340//glucokinase activity;GO:0008865//fructokinase activity	GO:0005739//mitochondrion;GO:0009536//plastid
CL4100.Contig4_CKA	1897	56	1.4594	gi|297847390|ref|XP_002891576.1|	897.9	0	hypothetical protein ARALYDRAFT_474175 [Arabidopsis lyrata subsp. lyrata] >gi|297337418|gb|EFH67835.1| hypothetical protein ARALYDRAFT_474175 [Arabidopsis lyrata subsp. lyrata]	gi|30694785|ref|NM_103929.3|	1846	0	Arabidopsis thaliana hexokinase (HKL1) mRNA, complete cds	sp|Q9LPS1|HXK3_ARATH	895	0	Hexokinase-3 OS=Arabidopsis thaliana GN=At1g50460 PE=1 SV=1	SPAC24H6.04	249	2e-65	COG5026	Hexokinase	K00844	0	897	aly:ARALYDRAFT_474175	hexokinase [EC:2.7.1.1]	GO:0009651//response to salt stress;GO:0009409//response to cold;GO:0080147//root hair cell development;GO:0006096//glycolysis;GO:0016310//phosphorylation	GO:0005524//ATP binding;GO:0005515//protein binding;GO:0004340//glucokinase activity;GO:0008865//fructokinase activity	GO:0005739//mitochondrion;GO:0009536//plastid
CL4100.Contig5_CKA	880	34	1.9101	gi|297847390|ref|XP_002891576.1|	391.7	6e-108	hypothetical protein ARALYDRAFT_474175 [Arabidopsis lyrata subsp. lyrata] >gi|297337418|gb|EFH67835.1| hypothetical protein ARALYDRAFT_474175 [Arabidopsis lyrata subsp. lyrata]	gi|199579982|gb|AC189301.2|	496	1e-137	Brassica rapa subsp. pekinensis clone KBrB030D08, complete sequence	sp|Q9LPS1|HXK3_ARATH	390	5e-109	Hexokinase-3 OS=Arabidopsis thaliana GN=At1g50460 PE=1 SV=1	SPAC24H6.04	109	5e-24	COG5026	Hexokinase	K00844	7e-109	391	aly:ARALYDRAFT_474175	hexokinase [EC:2.7.1.1]	GO:0009651//response to salt stress;GO:0009409//response to cold;GO:0080147//root hair cell development;GO:0006096//glycolysis;GO:0016310//phosphorylation	GO:0005524//ATP binding;GO:0005515//protein binding;GO:0004340//glucokinase activity;GO:0008865//fructokinase activity	GO:0005739//mitochondrion;GO:0009536//plastid
Unigene27449_CKA	1464	44	1.4858	gi|297847390|ref|XP_002891576.1|	631.7	8e-180	hypothetical protein ARALYDRAFT_474175 [Arabidopsis lyrata subsp. lyrata] >gi|297337418|gb|EFH67835.1| hypothetical protein ARALYDRAFT_474175 [Arabidopsis lyrata subsp. lyrata]	gi|30694785|ref|NM_103929.3|	1136	0	Arabidopsis thaliana hexokinase (HKL1) mRNA, complete cds	sp|Q9LPS1|HXK3_ARATH	628	3e-180	Hexokinase-3 OS=Arabidopsis thaliana GN=At1g50460 PE=1 SV=1	YGL253w	200	6e-51	COG5026	Hexokinase	K00844	0	631	aly:ARALYDRAFT_474175	hexokinase [EC:2.7.1.1]	GO:0009651//response to salt stress;GO:0009409//response to cold;GO:0080147//root hair cell development;GO:0006096//glycolysis;GO:0016310//phosphorylation	GO:0005524//ATP binding;GO:0005515//protein binding;GO:0004340//glucokinase activity;GO:0008865//fructokinase activity	GO:0005739//mitochondrion;GO:0009536//plastid
Unigene27450_CKA	1443	44	1.5074	gi|297847390|ref|XP_002891576.1|	637.9	0	hypothetical protein ARALYDRAFT_474175 [Arabidopsis lyrata subsp. lyrata] >gi|297337418|gb|EFH67835.1| hypothetical protein ARALYDRAFT_474175 [Arabidopsis lyrata subsp. lyrata]	gi|30694785|ref|NM_103929.3|	1265	0	Arabidopsis thaliana hexokinase (HKL1) mRNA, complete cds	sp|Q9LPS1|HXK3_ARATH	634	0	Hexokinase-3 OS=Arabidopsis thaliana GN=At1g50460 PE=1 SV=1	YGL253w	200	6e-51	COG5026	Hexokinase	K00844	0	637	aly:ARALYDRAFT_474175	hexokinase [EC:2.7.1.1]	GO:0009651//response to salt stress;GO:0009409//response to cold;GO:0080147//root hair cell development;GO:0006096//glycolysis;GO:0016310//phosphorylation	GO:0005524//ATP binding;GO:0005515//protein binding;GO:0004340//glucokinase activity;GO:0008865//fructokinase activity	GO:0005739//mitochondrion;GO:0009536//plastid
Unigene27451_CKA	1228	33	1.3285	gi|297847390|ref|XP_002891576.1|	501.9	7e-141	hypothetical protein ARALYDRAFT_474175 [Arabidopsis lyrata subsp. lyrata] >gi|297337418|gb|EFH67835.1| hypothetical protein ARALYDRAFT_474175 [Arabidopsis lyrata subsp. lyrata]	gi|30694785|ref|NM_103929.3|	904	0	Arabidopsis thaliana hexokinase (HKL1) mRNA, complete cds	sp|Q9LPS1|HXK3_ARATH	499	1e-141	Hexokinase-3 OS=Arabidopsis thaliana GN=At1g50460 PE=1 SV=1	YGL253w	148	2e-35	COG5026	Hexokinase	K00844	7e-142	501	aly:ARALYDRAFT_474175	hexokinase [EC:2.7.1.1]	GO:0009651//response to salt stress;GO:0009409//response to cold;GO:0080147//root hair cell development;GO:0006096//glycolysis;GO:0016310//phosphorylation	GO:0005524//ATP binding;GO:0005515//protein binding;GO:0004340//glucokinase activity;GO:0008865//fructokinase activity	GO:0005739//mitochondrion;GO:0009536//plastid
Unigene27452_CKA	1207	36	1.4745	gi|297847390|ref|XP_002891576.1|	508.1	1e-142	hypothetical protein ARALYDRAFT_474175 [Arabidopsis lyrata subsp. lyrata] >gi|297337418|gb|EFH67835.1| hypothetical protein ARALYDRAFT_474175 [Arabidopsis lyrata subsp. lyrata]	gi|30694785|ref|NM_103929.3|	1033	0	Arabidopsis thaliana hexokinase (HKL1) mRNA, complete cds	sp|Q9LPS1|HXK3_ARATH	506	1e-143	Hexokinase-3 OS=Arabidopsis thaliana GN=At1g50460 PE=1 SV=1	YGL253w	148	2e-35	COG5026	Hexokinase	K00844	1e-143	508	aly:ARALYDRAFT_474175	hexokinase [EC:2.7.1.1]	GO:0009651//response to salt stress;GO:0009409//response to cold;GO:0080147//root hair cell development;GO:0006096//glycolysis;GO:0016310//phosphorylation	GO:0005524//ATP binding;GO:0005515//protein binding;GO:0004340//glucokinase activity;GO:0008865//fructokinase activity	GO:0005739//mitochondrion;GO:0009536//plastid
Unigene27453_CKA	968	227	11.5932	gi|62320799|dbj|BAD93730.1|	564.7	6e-160	hexokinase [Arabidopsis thaliana]	gi|79408025|ref|NM_112895.2|	1090	0	Arabidopsis thaliana hexokinase-4 (ATHXK4) mRNA, complete cds	sp|Q56XE8|HXK4_ARATH	564	2e-161	Hexokinase-4 OS=Arabidopsis thaliana GN=At3g20040 PE=1 SV=2	SPAC24H6.04	177	3e-44	COG5026	Hexokinase	K00844	6e-161	564	ath:AT3G20040	hexokinase [EC:2.7.1.1]	GO:0009651//response to salt stress;GO:0009409//response to cold;GO:0080147//root hair cell development;GO:0006096//glycolysis;GO:0016310//phosphorylation	GO:0005524//ATP binding;GO:0005515//protein binding;GO:0004340//glucokinase activity;GO:0008865//fructokinase activity	GO:0005739//mitochondrion;GO:0009536//plastid
Unigene27454_CKA	817	19	1.1497	gi|297847390|ref|XP_002891576.1|	150.6	2e-35	hypothetical protein ARALYDRAFT_474175 [Arabidopsis lyrata subsp. lyrata] >gi|297337418|gb|EFH67835.1| hypothetical protein ARALYDRAFT_474175 [Arabidopsis lyrata subsp. lyrata]	gi|199579982|gb|AC189301.2|	252	5e-64	Brassica rapa subsp. pekinensis clone KBrB030D08, complete sequence	sp|Q9LPS1|HXK3_ARATH	150	8e-37	Hexokinase-3 OS=Arabidopsis thaliana GN=At1g50460 PE=1 SV=1	--	--	--	--	--	K00844	2e-36	150	aly:ARALYDRAFT_474175	hexokinase [EC:2.7.1.1]	GO:0012501//programmed cell death;GO:0009651//response to salt stress;GO:0009409//response to cold;GO:0080147//root hair cell development;GO:0006096//glycolysis;GO:0016310//phosphorylation;GO:0009747//hexokinase-dependent signaling	GO:0005524//ATP binding;GO:0005515//protein binding;GO:0004340//glucokinase activity;GO:0008865//fructokinase activity	GO:0005739//mitochondrion;GO:0009536//plastid
Unigene27455_CKA	571	19	1.645	gi|15222973|ref|NP_175463.1|	269.2	2e-71	hexokinase [Arabidopsis thaliana] >gi|75311440|sp|Q9LPS1.1|HXK3_ARATH RecName: Full=Hexokinase-3 >gi|332194432|gb|AEE32553.1| hexokinase [Arabidopsis thaliana]	gi|30694785|ref|NM_103929.3|	585	1e-164	Arabidopsis thaliana hexokinase (HKL1) mRNA, complete cds	sp|Q9LPS1|HXK3_ARATH	269	9e-73	Hexokinase-3 OS=Arabidopsis thaliana GN=At1g50460 PE=1 SV=1	SPAC24H6.04	62.4	5e-10	COG5026	Hexokinase	K00844	2e-72	269	ath:AT1G50460	hexokinase [EC:2.7.1.1]	GO:0009651//response to salt stress;GO:0009409//response to cold;GO:0080147//root hair cell development;GO:0006096//glycolysis;GO:0016310//phosphorylation	GO:0005524//ATP binding;GO:0005515//protein binding;GO:0004340//glucokinase activity;GO:0008865//fructokinase activity	GO:0005739//mitochondrion;GO:0009536//plastid
Unigene27456_CKA	254	129	25.1077	gi|15222973|ref|NP_175463.1|	79.3	1e-14	hexokinase [Arabidopsis thaliana] >gi|75311440|sp|Q9LPS1.1|HXK3_ARATH RecName: Full=Hexokinase-3 >gi|332194432|gb|AEE32553.1| hexokinase [Arabidopsis thaliana]	gi|30694785|ref|NM_103929.3|	176	6e-42	Arabidopsis thaliana hexokinase (HKL1) mRNA, complete cds	sp|Q9LPS1|HXK3_ARATH	79.3	4e-16	Hexokinase-3 OS=Arabidopsis thaliana GN=At1g50460 PE=1 SV=1	--	--	--	--	--	K00844	1e-15	79.3	ath:AT1G50460	hexokinase [EC:2.7.1.1]	GO:0009651//response to salt stress;GO:0009409//response to cold;GO:0080147//root hair cell development;GO:0006096//glycolysis;GO:0016310//phosphorylation	GO:0005524//ATP binding;GO:0005515//protein binding;GO:0004340//glucokinase activity;GO:0008865//fructokinase activity	GO:0005739//mitochondrion;GO:0009536//plastid
Unigene31616_CKA	217	27	6.1511	gi|297847390|ref|XP_002891576.1|	34.3	2e-09	hypothetical protein ARALYDRAFT_474175 [Arabidopsis lyrata subsp. lyrata] >gi|297337418|gb|EFH67835.1| hypothetical protein ARALYDRAFT_474175 [Arabidopsis lyrata subsp. lyrata]	gi|199579982|gb|AC189301.2|	99.6	1e-18	Brassica rapa subsp. pekinensis clone KBrB030D08, complete sequence	sp|Q9LPS1|HXK3_ARATH	45.8	7e-10	Hexokinase-3 OS=Arabidopsis thaliana GN=At1g50460 PE=1 SV=1	--	--	--	--	--	K00844	2e-10	47.8	aly:ARALYDRAFT_474175	hexokinase [EC:2.7.1.1]	GO:0009651//response to salt stress;GO:0009409//response to cold;GO:0080147//root hair cell development;GO:0006096//glycolysis;GO:0016310//phosphorylation	GO:0005524//ATP binding;GO:0005515//protein binding;GO:0004340//glucokinase activity;GO:0008865//fructokinase activity	GO:0005739//mitochondrion;GO:0009536//plastid
UTP--glucose-1-phosphate uridylyltransferase (5)
CL14587.Contig1_CKA	287	70	12.0578	gi|37729658|gb|AAO48422.1|	68.6	2e-11	UDP-glucose pyrophosphorylase [Bambusa oldhamii]	gi|13605558|gb|AF361605.1|	111	4e-22	Arabidopsis thaliana AT3g03250/T17B22_6 mRNA, complete cds	sp|P19595|UGPA_SOLTU	63.5	3e-11	UTP--glucose-1-phosphate uridylyltransferase OS=Solanum tuberosum PE=1 SV=3	--	--	--	--	--	K00963	6e-12	67	sbi:SORBI_04g001320	UTP--glucose-1-phosphate uridylyltransferase [EC:2.7.7.9]	GO:0009555//pollen development;GO:0046686//response to cadmium ion;GO:0052543//callose deposition in cell wall;GO:0016036//cellular response to phosphate starvation;GO:0008152//metabolic process;GO:0009651//response to salt stress	GO:0003983//UTP:glucose-1-phosphate uridylyltransferase activity	GO:0005886//plasma membrane
CL3756.Contig1_CKA	1779	12460	346.253	gi|297832968|ref|XP_002884366.1|	894.4	0	UDP-glucose pyrophosphorylase [Arabidopsis lyrata subsp. lyrata] >gi|297330206|gb|EFH60625.1| UDP-glucose pyrophosphorylase [Arabidopsis lyrata subsp. lyrata]	gi|297832967|ref|XM_002884320.1|	2000	0	Arabidopsis lyrata subsp. lyrata UDP-glucose pyrophosphorylase (UGP), mRNA	sp|Q9M9P3|UGPA2_ARATH	891	0	Probable UTP--glucose-1-phosphate uridylyltransferase 2 OS=Arabidopsis thaliana GN=At3g03250 PE=1 SV=1	YKL035w	488	1e-137	COG4284	UDP-glucose pyrophosphorylase	K00963	0	894	aly:ARALYDRAFT_477571	UTP--glucose-1-phosphate uridylyltransferase [EC:2.7.7.9]	GO:0009555//pollen development;GO:0046686//response to cadmium ion;GO:0052543//callose deposition in cell wall;GO:0010264//myo-inositol hexakisphosphate biosynthetic process;GO:0016036//cellular response to phosphate starvation;GO:0009651//response to salt stress	GO:0003983//UTP:glucose-1-phosphate uridylyltransferase activity	GO:0005886//plasma membrane;GO:0005829//cytosol
Unigene15017_CKA	262	41	7.7363	gi|312283013|dbj|BAJ34372.1|	176	1e-43	unnamed protein product [Thellungiella halophila]	gi|312283012|dbj|AK353286.1|	416	1e-114	Thellungiella halophila mRNA, complete cds, clone: RTFL01-28-I17	sp|P57751|UGPA1_ARATH	173	2e-44	UTP--glucose-1-phosphate uridylyltransferase 1 OS=Arabidopsis thaliana GN=At5g17310 PE=2 SV=1	SPCC1322.04	106	9e-24	COG4284	UDP-glucose pyrophosphorylase	K00963	5e-44	173	aly:ARALYDRAFT_909725	UTP--glucose-1-phosphate uridylyltransferase [EC:2.7.7.9]	GO:0009555//pollen development;GO:0046686//response to cadmium ion;GO:0052543//callose deposition in cell wall;GO:0010264//myo-inositol hexakisphosphate biosynthetic process;GO:0016036//cellular response to phosphate starvation;GO:0009651//response to salt stress	GO:0003983//UTP:glucose-1-phosphate uridylyltransferase activity	GO:0005886//plasma membrane;GO:0005829//cytosol
Unigene19371_CKA	421	57	6.6934	gi|312283013|dbj|BAJ34372.1|	276.2	9e-74	unnamed protein product [Thellungiella halophila]	gi|312283012|dbj|AK353286.1|	676	0	Thellungiella halophila mRNA, complete cds, clone: RTFL01-28-I17	sp|P57751|UGPA1_ARATH	275	5e-75	UTP--glucose-1-phosphate uridylyltransferase 1 OS=Arabidopsis thaliana GN=At5g17310 PE=2 SV=1	YKL035w	185	2e-47	COG4284	UDP-glucose pyrophosphorylase	K00963	1e-74	275	ath:AT5G17310	UTP--glucose-1-phosphate uridylyltransferase [EC:2.7.7.9]	GO:0009555//pollen development;GO:0046686//response to cadmium ion;GO:0052543//callose deposition in cell wall;GO:0010264//myo-inositol hexakisphosphate biosynthetic process;GO:0016036//cellular response to phosphate starvation;GO:0009651//response to salt stress	GO:0003983//UTP:glucose-1-phosphate uridylyltransferase activity	GO:0005886//plasma membrane;GO:0005829//cytosol
Unigene21185_CKA	502	494	48.6491	gi|312283013|dbj|BAJ34372.1|	213.8	8e-55	unnamed protein product [Thellungiella halophila]	gi|312283012|dbj|AK353286.1|	486	1e-134	Thellungiella halophila mRNA, complete cds, clone: RTFL01-28-I17	sp|P57751|UGPA1_ARATH	211	2e-55	UTP--glucose-1-phosphate uridylyltransferase 1 OS=Arabidopsis thaliana GN=At5g17310 PE=2 SV=1	SPCC1322.04	92.8	3e-19	COG4284	UDP-glucose pyrophosphorylase	K00963	5e-55	211	aly:ARALYDRAFT_909725	UTP--glucose-1-phosphate uridylyltransferase [EC:2.7.7.9]	GO:0009555//pollen development;GO:0046686//response to cadmium ion;GO:0052543//callose deposition in cell wall;GO:0010264//myo-inositol hexakisphosphate biosynthetic process;GO:0016036//cellular response to phosphate starvation;GO:0009651//response to salt stress	GO:0003983//UTP:glucose-1-phosphate uridylyltransferase activity	GO:0005886//plasma membrane;GO:0005829//cytosol
phosphoglucomutase (7)
CL10990.Contig1_CKA	511	115	11.1257	gi|297795985|ref|XP_002865877.1|	342.4	1e-93	hypothetical protein ARALYDRAFT_495247 [Arabidopsis lyrata subsp. lyrata] >gi|297311712|gb|EFH42136.1| hypothetical protein ARALYDRAFT_495247 [Arabidopsis lyrata subsp. lyrata]	gi|6272124|emb|AJ250771.1|	862	0	Brassica napus partial mRNA for plastidial phosphoglucomutase	sp|Q9SMM0|PGMP_BRANA	340	3e-94	Phosphoglucomutase, chloroplastic OS=Brassica napus GN=PGMP PE=2 SV=1	SPBC32F12.10	188	5e-48	COG0033	Phosphoglucomutase	K01835	2e-94	342	aly:ARALYDRAFT_495247	phosphoglucomutase [EC:5.4.2.2]	GO:0005992//trehalose biosynthetic process;GO:0006098//pentose-phosphate shunt;GO:0043085//positive regulation of catalytic activity;GO:0006874//cellular calcium ion homeostasis;GO:0019252//starch biosynthetic process;GO:0009664//plant-type cell wall organization;GO:0019288//isopentenyl diphosphate biosynthetic process, mevalonate-independent pathway;GO:0000023//maltose metabolic process;GO:00427…	GO:0004614//phosphoglucomutase activity;GO:0000287//magnesium ion binding	GO:0009941//chloroplast envelope;GO:0048046//apoplast;GO:0010319//stromule;GO:0005829//cytosol;GO:0009570//chloroplast stroma
CL10990.Contig2_CKA	237	32	6.675	gi|297795985|ref|XP_002865877.1|	124.8	3e-28	hypothetical protein ARALYDRAFT_495247 [Arabidopsis lyrata subsp. lyrata] >gi|297311712|gb|EFH42136.1| hypothetical protein ARALYDRAFT_495247 [Arabidopsis lyrata subsp. lyrata]	gi|6272124|emb|AJ250771.1|	299	6e-79	Brassica napus partial mRNA for plastidial phosphoglucomutase	sp|Q9SMM0|PGMP_BRANA	124	9e-30	Phosphoglucomutase, chloroplastic OS=Brassica napus GN=PGMP PE=2 SV=1	AGl1564	77.8	4e-15	COG0033	Phosphoglucomutase	K01835	3e-29	124	aly:ARALYDRAFT_495247	phosphoglucomutase [EC:5.4.2.2]	GO:0005992//trehalose biosynthetic process;GO:0006098//pentose-phosphate shunt;GO:0043085//positive regulation of catalytic activity;GO:0006874//cellular calcium ion homeostasis;GO:0019252//starch biosynthetic process;GO:0009664//plant-type cell wall organization;GO:0019288//isopentenyl diphosphate biosynthetic process, mevalonate-independent pathway;GO:0000023//maltose metabolic process;GO:00427…	GO:0004614//phosphoglucomutase activity;GO:0000287//magnesium ion binding	GO:0009941//chloroplast envelope;GO:0048046//apoplast;GO:0010319//stromule;GO:0005829//cytosol;GO:0009570//chloroplast stroma
CL5698.Contig1_CKA	245	120	24.214	gi|312283307|dbj|BAJ34519.1|	162.5	1e-39	unnamed protein product [Thellungiella halophila]	gi|20148520|gb|AY081589.1|	315	1e-83	Arabidopsis thaliana phosphoglucomutase (At1g23190) mRNA, complete cds	sp|O49299|PGMC1_ARATH	161	7e-41	Probable phosphoglucomutase, cytoplasmic 1 OS=Arabidopsis thaliana GN=At1g23190 PE=1 SV=2	SMc03925	77.4	6e-15	COG0033	Phosphoglucomutase	K01835	2e-40	161	aly:ARALYDRAFT_472576	phosphoglucomutase [EC:5.4.2.2]	GO:0009651//response to salt stress;GO:0019388//galactose catabolic process;GO:0048229//gametophyte development;GO:0006874//cellular calcium ion homeostasis;GO:0019255//glucose 1-phosphate metabolic process;GO:0000023//maltose metabolic process;GO:0019252//starch biosynthetic process;GO:0006096//glycolysis;GO:0006094//gluconeogenesis;GO:0005992//trehalose biosynthetic process;GO:0009590//detectio…	GO:0000287//magnesium ion binding;GO:0004614//phosphoglucomutase activity	GO:0009570//chloroplast stroma;GO:0044445//cytosolic part;GO:0005634//nucleus;GO:0005886//plasma membrane;GO:0010319//stromule
CL5698.Contig2_CKA	2088	5548	131.358	gi|312283307|dbj|BAJ34519.1|	392.5	0	unnamed protein product [Thellungiella halophila]	gi|312283306|dbj|AK353433.1|	2401	0	Thellungiella halophila mRNA, complete cds, clone: RTFL01-37-B16	sp|O49299|PGMC1_ARATH	726	0	Probable phosphoglucomutase, cytoplasmic 1 OS=Arabidopsis thaliana GN=At1g23190 PE=1 SV=2	SPBC32F12.10	372	3e-159	COG0033	Phosphoglucomutase	K01835	0	726	ath:AT1G23190	phosphoglucomutase [EC:5.4.2.2]	GO:0009651//response to salt stress;GO:0019388//galactose catabolic process;GO:0048229//gametophyte development;GO:0006874//cellular calcium ion homeostasis;GO:0019255//glucose 1-phosphate metabolic process;GO:0000023//maltose metabolic process;GO:0019252//starch biosynthetic process;GO:0006096//glycolysis;GO:0006094//gluconeogenesis;GO:0005992//trehalose biosynthetic process;GO:0009590//detectio…	GO:0000287//magnesium ion binding;GO:0004614//phosphoglucomutase activity	GO:0009570//chloroplast stroma;GO:0044445//cytosolic part;GO:0005634//nucleus;GO:0005886//plasma membrane;GO:0010319//stromule
Unigene14375_CKA	883	276	15.4525	gi|297795985|ref|XP_002865877.1|	471.9	5e-132	hypothetical protein ARALYDRAFT_495247 [Arabidopsis lyrata subsp. lyrata] >gi|297311712|gb|EFH42136.1| hypothetical protein ARALYDRAFT_495247 [Arabidopsis lyrata subsp. lyrata]	gi|6272124|emb|AJ250771.1|	1271	0	Brassica napus partial mRNA for plastidial phosphoglucomutase	sp|Q9SCY0|PGMP_ARATH	467	3e-132	Phosphoglucomutase, chloroplastic OS=Arabidopsis thaliana GN=PGMP PE=1 SV=2	AGl1564	283	4e-76	COG0033	Phosphoglucomutase	K01835	5e-133	471	aly:ARALYDRAFT_495247	phosphoglucomutase [EC:5.4.2.2]	GO:0005992//trehalose biosynthetic process;GO:0006098//pentose-phosphate shunt;GO:0043085//positive regulation of catalytic activity;GO:0006874//cellular calcium ion homeostasis;GO:0019252//starch biosynthetic process;GO:0009664//plant-type cell wall organization;GO:0019288//isopentenyl diphosphate biosynthetic process, mevalonate-independent pathway;GO:0000023//maltose metabolic process;GO:00427…	GO:0004614//phosphoglucomutase activity;GO:0000287//magnesium ion binding	GO:0009941//chloroplast envelope;GO:0048046//apoplast;GO:0010319//stromule;GO:0005829//cytosol;GO:0009570//chloroplast stroma
Unigene15976_CKA	313	30	4.7384	gi|238479033|ref|NP_001154465.1|	54.3	5e-07	phosphoglucomutase [Arabidopsis thaliana] >gi|332196986|gb|AEE35107.1| phosphoglucomutase [Arabidopsis thaliana]	gi|312283306|dbj|AK353433.1|	99.6	2e-18	Thellungiella halophila mRNA, complete cds, clone: RTFL01-37-B16	sp|Q9SGC1|PGMC2_ARATH	52	8e-08	Probable phosphoglucomutase, cytoplasmic 2 OS=Arabidopsis thaliana GN=At1g70730 PE=1 SV=1	--	--	--	--	--	K01835	4e-07	51.2	aly:ARALYDRAFT_472576	phosphoglucomutase [EC:5.4.2.2]	GO:0005984//disaccharide metabolic process;GO:0048229//gametophyte development;GO:0034637;GO:0046686//response to cadmium ion	GO:0004614//phosphoglucomutase activity	GO:0044445//cytosolic part;GO:0005634//nucleus;GO:0005886//plasma membrane
Unigene9525_CKA	569	33	2.8672	gi|12585325|sp|Q9SMM0.1|PGMP_BRANA	291.6	4e-78	RecName: Full=Phosphoglucomutase, chloroplastic; Short=PGM; AltName: Full=Glucose phosphomutase; Flags: Precursor >gi|6272125|emb|CAB60109.1| plastidial phosphoglucomutase [Brassica napus]	gi|6272124|emb|AJ250771.1|	739	0	Brassica napus partial mRNA for plastidial phosphoglucomutase	sp|Q9SMM0|PGMP_BRANA	291	2e-79	Phosphoglucomutase, chloroplastic OS=Brassica napus GN=PGMP PE=2 SV=1	BMEI1886	102	4e-22	COG0033	Phosphoglucomutase	K01835	1e-69	259	aly:ARALYDRAFT_495247	phosphoglucomutase [EC:5.4.2.2]	GO:0005992//trehalose biosynthetic process;GO:0006098//pentose-phosphate shunt;GO:0043085//positive regulation of catalytic activity;GO:0006874//cellular calcium ion homeostasis;GO:0019252//starch biosynthetic process;GO:0009664//plant-type cell wall organization;GO:0019288//isopentenyl diphosphate biosynthetic process, mevalonate-independent pathway;GO:0000023//maltose metabolic process;GO:00427…	GO:0004614//phosphoglucomutase activity;GO:0000287//magnesium ion binding	GO:0009941//chloroplast envelope;GO:0048046//apoplast;GO:0010319//stromule;GO:0005829//cytosol;GO:0009570//chloroplast stroma
glucose-6-phosphate isomerase (6)
CL13719.Contig1_CKA	2096	1964	46.3235	gi|11094236|dbj|BAB17636.1|	1073.2	0	cytosolic phosphoglucose isomerase [Arabidopsis thaliana]	gi|297795208|ref|XM_002865443.1|	2389	0	Arabidopsis lyrata subsp. lyrata glucose-6-phosphate isomerase, mRNA	sp|P34795|G6PI_ARATH	1070	0	Glucose-6-phosphate isomerase, cytosolic OS=Arabidopsis thaliana GN=PGIC PE=2 SV=1	ML0150	502	1e-141	COG0166	Glucose-6-phosphate isomerase	K01810	0	1070	ath:AT5G42740	glucose-6-phosphate isomerase [EC:5.3.1.9]	GO:0009813//flavonoid biosynthetic process;GO:0006094//gluconeogenesis;GO:0009744//response to sucrose stimulus;GO:0010224//response to UV-B;GO:0046686//response to cadmium ion;GO:0009817//defense response to fungus, incompatible interaction;GO:0006096//glycolysis	GO:0004347//glucose-6-phosphate isomerase activity	GO:0005829//cytosol
CL373.Contig1_CKA	1888	4	0.1047	gi|312282507|dbj|BAJ34119.1|	1049.3	0	unnamed protein product [Thellungiella halophila]	gi|312282506|dbj|AK353033.1|	2077	0	Thellungiella halophila mRNA, complete cds, clone: RTFL01-16-H13	sp|P34795|G6PI_ARATH	166	5e-41	Glucose-6-phosphate isomerase, cytosolic OS=Arabidopsis thaliana GN=PGIC PE=2 SV=1	alr1050	634	0	COG0166	Glucose-6-phosphate isomerase	K01810	0	1029	aly:ARALYDRAFT_492381	glucose-6-phosphate isomerase [EC:5.3.1.9]	GO:0006094//gluconeogenesis;GO:0043085//positive regulation of catalytic activity;GO:0019252//starch biosynthetic process;GO:0009664//plant-type cell wall organization;GO:0019288//isopentenyl diphosphate biosynthetic process, mevalonate-independent pathway;GO:0009911//positive regulation of flower development;GO:0006955//immune response;GO:0000023//maltose metabolic process;GO:0006096//glycolysis…	GO:0004347//glucose-6-phosphate isomerase activity;GO:0016740//transferase activity;GO:0003723//RNA binding;GO:0005524//ATP binding	GO:0009941//chloroplast envelope;GO:0005829//cytosol;GO:0009570//chloroplast stroma
CL373.Contig2_CKA	916	0	0	gi|312282507|dbj|BAJ34119.1|	412.9	3e-114	unnamed protein product [Thellungiella halophila]	gi|312282506|dbj|AK353033.1|	948	0	Thellungiella halophila mRNA, complete cds, clone: RTFL01-16-H13	--	--	--	--	slr1349	236	4e-62	COG0166	Glucose-6-phosphate isomerase	K01810	5e-115	412	aly:ARALYDRAFT_492381	glucose-6-phosphate isomerase [EC:5.3.1.9]	GO:0006094//gluconeogenesis;GO:0043085//positive regulation of catalytic activity;GO:0019252//starch biosynthetic process;GO:0009664//plant-type cell wall organization;GO:0019288//isopentenyl diphosphate biosynthetic process, mevalonate-independent pathway;GO:0009911//positive regulation of flower development;GO:0006955//immune response;GO:0000023//maltose metabolic process;GO:0006096//glycolysis…	GO:0004347//glucose-6-phosphate isomerase activity;GO:0016740//transferase activity;GO:0003723//RNA binding;GO:0005524//ATP binding	GO:0009941//chloroplast envelope;GO:0005829//cytosol;GO:0009570//chloroplast stroma
CL373.Contig3_CKA	732	0	0	gi|297799542|ref|XP_002867655.1|	333.6	1e-90	hypothetical protein ARALYDRAFT_492381 [Arabidopsis lyrata subsp. lyrata] >gi|297313491|gb|EFH43914.1| hypothetical protein ARALYDRAFT_492381 [Arabidopsis lyrata subsp. lyrata]	gi|312282506|dbj|AK353033.1|	753	0	Thellungiella halophila mRNA, complete cds, clone: RTFL01-16-H13	--	--	--	--	slr1349	211	1e-54	COG0166	Glucose-6-phosphate isomerase	K01810	2e-91	333	aly:ARALYDRAFT_492381	glucose-6-phosphate isomerase [EC:5.3.1.9]	GO:0019288//isopentenyl diphosphate biosynthetic process, mevalonate-independent pathway;GO:0009911//positive regulation of flower development;GO:0000023//maltose metabolic process;GO:0019252//starch biosynthetic process;GO:0006096//glycolysis;GO:0006094//gluconeogenesis;GO:0009664//plant-type cell wall organization;GO:0043085//positive regulation of catalytic activity;GO:0000272//polysaccharide …	GO:0004347//glucose-6-phosphate isomerase activity	GO:0005829//cytosol;GO:0009941//chloroplast envelope;GO:0009570//chloroplast stroma
Unigene28311_CKA	2072	16	0.3818	gi|312282507|dbj|BAJ34119.1|	1129.4	0	unnamed protein product [Thellungiella halophila]	gi|312282506|dbj|AK353033.1|	2272	0	Thellungiella halophila mRNA, complete cds, clone: RTFL01-16-H13	sp|P34795|G6PI_ARATH	166	6e-41	Glucose-6-phosphate isomerase, cytosolic OS=Arabidopsis thaliana GN=PGIC PE=2 SV=1	alr1050	666	0	COG0166	Glucose-6-phosphate isomerase	K01810	0	1107	aly:ARALYDRAFT_492381	glucose-6-phosphate isomerase [EC:5.3.1.9]	GO:0006094//gluconeogenesis;GO:0043085//positive regulation of catalytic activity;GO:0019252//starch biosynthetic process;GO:0009664//plant-type cell wall organization;GO:0019288//isopentenyl diphosphate biosynthetic process, mevalonate-independent pathway;GO:0009911//positive regulation of flower development;GO:0006955//immune response;GO:0000023//maltose metabolic process;GO:0006096//glycolysis…	GO:0004347//glucose-6-phosphate isomerase activity;GO:0016740//transferase activity;GO:0003723//RNA binding;GO:0005524//ATP binding	GO:0009941//chloroplast envelope;GO:0005829//cytosol;GO:0009570//chloroplast stroma
Unigene30428_CKA	365	103	13.9507	gi|297799542|ref|XP_002867655.1|	115.2	2e-25	hypothetical protein ARALYDRAFT_492381 [Arabidopsis lyrata subsp. lyrata] >gi|297313491|gb|EFH43914.1| hypothetical protein ARALYDRAFT_492381 [Arabidopsis lyrata subsp. lyrata]	gi|312282506|dbj|AK353033.1|	95.6	3e-17	Thellungiella halophila mRNA, complete cds, clone: RTFL01-16-H13	--	--	--	--	--	--	--	--	--	K01810	2e-26	115	aly:ARALYDRAFT_492381	glucose-6-phosphate isomerase [EC:5.3.1.9]	GO:0019288//isopentenyl diphosphate biosynthetic process, mevalonate-independent pathway;GO:0009911//positive regulation of flower development;GO:0000023//maltose metabolic process;GO:0019252//starch biosynthetic process;GO:0006096//glycolysis;GO:0006094//gluconeogenesis;GO:0009664//plant-type cell wall organization;GO:0043085//positive regulation of catalytic activity;GO:0000272//polysaccharide …	GO:0004347//glucose-6-phosphate isomerase activity	GO:0005829//cytosol;GO:0009941//chloroplast envelope;GO:0009570//chloroplast stroma
fructokinase (13)
CL3867.Contig1_CKA	1443	481	16.479	gi|297838313|ref|XP_002887038.1|	688	0	pfkB-type carbohydrate kinase family protein [Arabidopsis lyrata subsp. lyrata] >gi|297332879|gb|EFH63297.1| pfkB-type carbohydrate kinase family protein [Arabidopsis lyrata subsp. lyrata]	gi|297838312|ref|XM_002886992.1|	860	0	Arabidopsis lyrata subsp. lyrata pfkB-type carbohydrate kinase family protein, mRNA	sp|Q9LNE3|SCRK2_ARATH	421	5e-118	Probable fructokinase-2 OS=Arabidopsis thaliana GN=At1g06030 PE=2 SV=1	BH1857	237	4e-62	COG0524	Sugar kinases, ribokinase family	K00847	0	687	aly:ARALYDRAFT_475745	fructokinase [EC:2.7.1.4]	GO:0006014//D-ribose metabolic process;GO:0016310//phosphorylation;GO:0019344//cysteine biosynthetic process	GO:0004747//ribokinase activity	GO:0009570//chloroplast stroma
CL4819.Contig1_CKA	1418	59	2.057	gi|297792915|ref|XP_002864342.1|	143.3	6e-144	predicted protein [Arabidopsis lyrata subsp. lyrata] >gi|297310177|gb|EFH40601.1| predicted protein [Arabidopsis lyrata subsp. lyrata]	gi|297792498|ref|XM_002864088.1|	922	0	Arabidopsis lyrata subsp. lyrata pfkB-type carbohydrate kinase family protein, mRNA	sp|Q9LNE3|SCRK2_ARATH	332	3e-91	Probable fructokinase-2 OS=Arabidopsis thaliana GN=At1g06030 PE=2 SV=1	SA1845	162	1e-50	COG0524	Sugar kinases, ribokinase family	K00847	4e-137	486	aly:ARALYDRAFT_918217	fructokinase [EC:2.7.1.4]	GO:0006014//D-ribose metabolic process;GO:0046686//response to cadmium ion;GO:0016310//phosphorylation;GO:0019344//cysteine biosynthetic process	GO:0004747//ribokinase activity	GO:0009570//chloroplast stroma;GO:0005829//cytosol
CL4819.Contig2_CKA	1339	262	9.6732	gi|297792499|ref|XP_002864134.1|	625.5	5e-178	pfkB-type carbohydrate kinase family protein [Arabidopsis lyrata subsp. lyrata] >gi|297309969|gb|EFH40393.1| pfkB-type carbohydrate kinase family protein [Arabidopsis lyrata subsp. lyrata]	gi|297792498|ref|XM_002864088.1|	1195	0	Arabidopsis lyrata subsp. lyrata pfkB-type carbohydrate kinase family protein, mRNA	sp|Q42896|SCRK2_SOLLC	416	2e-116	Fructokinase-2 OS=Solanum lycopersicum GN=FRK2 PE=2 SV=2	BH1857	237	3e-62	COG0524	Sugar kinases, ribokinase family	K00847	5e-179	625	aly:ARALYDRAFT_918217	fructokinase [EC:2.7.1.4]	GO:0006014//D-ribose metabolic process;GO:0046686//response to cadmium ion;GO:0016310//phosphorylation	GO:0004747//ribokinase activity;GO:0008865//fructokinase activity	GO:0005829//cytosol
CL4819.Contig3_CKA	1127	0	0	gi|297792499|ref|XP_002864134.1|	72.4	1e-11	pfkB-type carbohydrate kinase family protein [Arabidopsis lyrata subsp. lyrata] >gi|297309969|gb|EFH40393.1| pfkB-type carbohydrate kinase family protein [Arabidopsis lyrata subsp. lyrata]	gi|297792498|ref|XM_002864088.1|	922	0	Arabidopsis lyrata subsp. lyrata pfkB-type carbohydrate kinase family protein, mRNA	sp|Q9LNE3|SCRK2_ARATH	332	2e-91	Probable fructokinase-2 OS=Arabidopsis thaliana GN=At1g06030 PE=2 SV=1	BH1857	192	7e-49	COG0524	Sugar kinases, ribokinase family	K00847	3e-137	486	aly:ARALYDRAFT_918217	fructokinase [EC:2.7.1.4]	GO:0006014//D-ribose metabolic process;GO:0046686//response to cadmium ion;GO:0016310//phosphorylation;GO:0019344//cysteine biosynthetic process	GO:0004747//ribokinase activity;GO:0008865//fructokinase activity	GO:0009570//chloroplast stroma;GO:0005829//cytosol
CL4819.Contig4_CKA	1048	1	0.0472	gi|297792499|ref|XP_002864134.1|	549.3	3e-155	pfkB-type carbohydrate kinase family protein [Arabidopsis lyrata subsp. lyrata] >gi|297309969|gb|EFH40393.1| pfkB-type carbohydrate kinase family protein [Arabidopsis lyrata subsp. lyrata]	gi|297792498|ref|XM_002864088.1|	1037	0	Arabidopsis lyrata subsp. lyrata pfkB-type carbohydrate kinase family protein, mRNA	sp|Q42896|SCRK2_SOLLC	373	1e-103	Fructokinase-2 OS=Solanum lycopersicum GN=FRK2 PE=2 SV=2	BH1857	218	1e-56	COG0524	Sugar kinases, ribokinase family	K00847	3e-156	549	aly:ARALYDRAFT_918217	fructokinase [EC:2.7.1.4]	GO:0006014//D-ribose metabolic process;GO:0046686//response to cadmium ion;GO:0016310//phosphorylation	GO:0004747//ribokinase activity;GO:0008865//fructokinase activity	GO:0005829//cytosol
CL9897.Contig1_CKA	1336	89	3.2933	gi|15237741|ref|NP_200681.1|	591.3	1e-167	pfkB-like carbohydrate kinase family protein [Arabidopsis thaliana] >gi|16604509|gb|AAL24260.1| AT5g58730/mzn1_180 [Arabidopsis thaliana] >gi|21655285|gb|AAM65354.1| AT5g58730/mzn1_180 [Arabidopsis thaliana] >gi|332009709|gb|AED97092.1| pfkB-like carbohydrate kinase family protein [Arabidopsis thaliana]	gi|297796806|ref|XM_002866242.1|	523	1e-145	Arabidopsis lyrata subsp. lyrata pfkB-type carbohydrate kinase family protein, mRNA	sp|Q9LV48|PERK1_ARATH	60.5	5e-10	Proline-rich receptor-like protein kinase PERK1 OS=Arabidopsis thaliana GN=PERK1 PE=1 SV=1	AF0401	60.5	7e-09	COG0524	Sugar kinases, ribokinase family	K00847	2e-09	62	osa:4344497	fructokinase [EC:2.7.1.4]	GO:0010264//myo-inositol hexakisphosphate biosynthetic process;GO:0016310//phosphorylation	GO:0016301//kinase activity;GO:0016773//phosphotransferase activity, alcohol group as acceptor	-
CL9897.Contig2_CKA	1303	172	6.5258	gi|15237741|ref|NP_200681.1|	587	2e-166	pfkB-like carbohydrate kinase family protein [Arabidopsis thaliana] >gi|16604509|gb|AAL24260.1| AT5g58730/mzn1_180 [Arabidopsis thaliana] >gi|21655285|gb|AAM65354.1| AT5g58730/mzn1_180 [Arabidopsis thaliana] >gi|332009709|gb|AED97092.1| pfkB-like carbohydrate kinase family protein [Arabidopsis thaliana]	gi|297796806|ref|XM_002866242.1|	523	1e-145	Arabidopsis lyrata subsp. lyrata pfkB-type carbohydrate kinase family protein, mRNA	sp|Q0J8G4|SCRK2_ORYSJ	62	7e-10	Fructokinase-2 OS=Oryza sativa subsp. japonica GN=FRK2 PE=1 SV=1	AF0401	60.5	6e-09	COG0524	Sugar kinases, ribokinase family	K00847	2e-09	62	osa:4344497	fructokinase [EC:2.7.1.4]	GO:0010264//myo-inositol hexakisphosphate biosynthetic process;GO:0016310//phosphorylation	GO:0016301//kinase activity;GO:0016773//phosphotransferase activity, alcohol group as acceptor	-
Unigene10373_CKA	845	71	4.1539	gi|186494070|ref|NP_177080.2|	522.7	2e-147	fructokinase-like 2 [Arabidopsis thaliana] >gi|332196772|gb|AEE34893.1| fructokinase-like 2 [Arabidopsis thaliana]	gi|186494069|ref|NM_105587.5|	961	0	Arabidopsis thaliana fructokinase-like 2 (FLN2) mRNA, complete cds	sp|Q42896|SCRK2_SOLLC	130	1e-30	Fructokinase-2 OS=Solanum lycopersicum GN=FRK2 PE=2 SV=2	XF1610	72.4	9e-13	COG0524	Sugar kinases, ribokinase family	K00847	1e-29	128	smo:SELMODRAFT_165981	fructokinase [EC:2.7.1.4]	GO:0006364//rRNA processing;GO:0009220//pyrimidine ribonucleotide biosynthetic process;GO:0009658//chloroplast organization;GO:0006399//tRNA metabolic process;GO:0016310//phosphorylation;GO:0042793//transcription from plastid promoter;GO:0045893//positive regulation of transcription, DNA-dependent;GO:0045036//protein targeting to chloroplast	GO:0008865//fructokinase activity	GO:0042644//chloroplast nucleoid
Unigene14114_CKA	946	279	14.5802	gi|297843468|ref|XP_002889615.1|	478.4	6e-134	pfkB-type carbohydrate kinase family protein [Arabidopsis lyrata subsp. lyrata] >gi|297335457|gb|EFH65874.1| pfkB-type carbohydrate kinase family protein [Arabidopsis lyrata subsp. lyrata]	gi|297843467|ref|XM_002889569.1|	813	0	Arabidopsis lyrata subsp. lyrata pfkB-type carbohydrate kinase family protein, mRNA	--	--	--	--	--	--	--	--	--	K00847	9e-06	49.3	ppp:PHYPADRAFT_105010	fructokinase [EC:2.7.1.4]	GO:0016310//phosphorylation	GO:0016301//kinase activity	GO:0005634//nucleus;GO:0009536//plastid
Unigene20985_CKA	399	165	20.4438	gi|15231692|ref|NP_191507.1|	226.5	8e-59	fructokinase [Arabidopsis thaliana] >gi|75311776|sp|Q9M1B9.1|SCRK4_ARATH RecName: Full=Probable fructokinase-4 >gi|6996284|emb|CAB75445.1| fructokinase-like protein [Arabidopsis thaliana] >gi|114050651|gb|ABI49475.1| At3g59480 [Arabidopsis thaliana] >gi|332646409|gb|AEE79930.1| fructokinase [Arabidopsis thaliana]	gi|332640072|gb|CP002686.1|	383	1e-104	Arabidopsis thaliana chromosome 3, complete sequence	sp|Q9M1B9|SCRK4_ARATH	226	3e-60	Probable fructokinase-4 OS=Arabidopsis thaliana GN=At3g59480 PE=2 SV=1	CAC0424	96.3	1e-20	COG0524	Sugar kinases, ribokinase family	K00847	8e-60	226	ath:AT3G59480	fructokinase [EC:2.7.1.4]	GO:0006014//D-ribose metabolic process;GO:0009744//response to sucrose stimulus;GO:0016310//phosphorylation;GO:0009749//response to glucose stimulus;GO:0009750//response to fructose stimulus;GO:0000041//transition metal ion transport	GO:0004747//ribokinase activity;GO:0008865//fructokinase activity	GO:0005794//Golgi apparatus;GO:0005886//plasma membrane;GO:0005829//cytosol
Unigene20986_CKA	817	453	27.4112	gi|297817246|ref|XP_002876506.1|	406.8	1e-112	pfkB-type carbohydrate kinase family protein [Arabidopsis lyrata subsp. lyrata] >gi|297322344|gb|EFH52765.1| pfkB-type carbohydrate kinase family protein [Arabidopsis lyrata subsp. lyrata]	gi|297817245|ref|XM_002876460.1|	789	0	Arabidopsis lyrata subsp. lyrata pfkB-type carbohydrate kinase family protein, mRNA	sp|Q9M1B9|SCRK4_ARATH	402	2e-112	Probable fructokinase-4 OS=Arabidopsis thaliana GN=At3g59480 PE=2 SV=1	BH1857	154	1e-37	COG0524	Sugar kinases, ribokinase family	K00847	2e-113	406	aly:ARALYDRAFT_486413	fructokinase [EC:2.7.1.4]	GO:0009749//response to glucose stimulus;GO:0009744//response to sucrose stimulus;GO:0009750//response to fructose stimulus;GO:0000041//transition metal ion transport;GO:0019252//starch biosynthetic process;GO:0006014//D-ribose metabolic process;GO:0016310//phosphorylation	GO:0005524//ATP binding;GO:0004747//ribokinase activity;GO:0008865//fructokinase activity	GO:0005829//cytosol;GO:0005794//Golgi apparatus;GO:0005886//plasma membrane
Unigene2291_CKA	248	21	4.1862	gi|297826579|ref|XP_002881172.1|	55.1	3e-07	pfkB-type carbohydrate kinase family protein [Arabidopsis lyrata subsp. lyrata] >gi|297327011|gb|EFH57431.1| pfkB-type carbohydrate kinase family protein [Arabidopsis lyrata subsp. lyrata]	gi|199580129|gb|AC189433.2|	117	5e-24	Brassica rapa subsp. pekinensis clone KBrB068H20, complete sequence	sp|Q9SID0|SCRK1_ARATH	55.1	9e-09	Probable fructokinase-1 OS=Arabidopsis thaliana GN=At2g31390 PE=2 SV=1	--	--	--	--	--	K00847	3e-08	55.1	aly:ARALYDRAFT_482071	fructokinase [EC:2.7.1.4]	-	-	-
Unigene25212_CKA	311	93	14.7834	gi|15242193|ref|NP_199996.1|	43.5	6e-12	fructokinase [Arabidopsis thaliana] >gi|10177882|dbj|BAB11252.1| fructokinase 1 [Arabidopsis thaliana] >gi|332008749|gb|AED96132.1| fructokinase [Arabidopsis thaliana]	gi|199579875|gb|AC232439.1|	168	2e-39	Brassica rapa subsp. pekinensis clone KBrB003D07, complete sequence	--	--	--	--	--	--	--	--	--	K00847	5e-13	47.4	ath:AT5G51830	fructokinase [EC:2.7.1.4]	-	-	-

## Sheet: Table S3C
Table S3C Homology analysis of the candidate transcripts involved in sucrose metabolism between NAU-YH transcriptome and NAU-RG transcriptome with local BLASTN.
BLASTN 2.2.10 [Oct-19-2004]
Reference: Altschul, Stephen F., Thomas L. Madden, Alejandro A. Schaffer,
Jinghui Zhang, Zheng Zhang, Webb Miller, and David J. Lipman (1997),
Gapped BLAST and PSI-BLAST: a new generation of protein database search_x000D_ programs, Nucleic Acids Res. 25:3389-3402.
Query= CL10532.Contig1_NAU-YH size 2109 gap 0 0%
(2109 letters)
Database: D:\BioEdit\database\CKA-Unigene.fa
73,084 sequences; 55,733,722 total letters
Score E
Sequences producing significant alignments: (bits) Value
Unigene4652_CKA size 526 gap 0 0% 1043 0.0
CL5543.Contig1_CKA size 595 gap 0 0% 934 0.0
Unigene31538_CKA size 307 gap 0 0% 609 e-173
Unigene19201_CKA size 217 gap 0 0% 398 e-110
>Unigene4652_CKA size 526 gap 0 0%
Length = 526
Score = 1043 bits (526), Expect = 0.0
Identities = 526/526 (100%)
Strand = Plus / Plus
Query: 122 gtgcggccttaatagcatcacgcccacattcttcagcttcagttatattaggactgtcga 181
||||||||||||||||||||||||||||||||||||||||||||||||||||||||||||
Sbjct: 1 gtgcggccttaatagcatcacgcccacattcttcagcttcagttatattaggactgtcga 60
Query: 182 gtggcgtcacgtcttccattgggtagcttctgttcccgtgtagctcacgcaaatcactcg 241
||||||||||||||||||||||||||||||||||||||||||||||||||||||||||||
Sbjct: 61 gtggcgtcacgtcttccattgggtagcttctgttcccgtgtagctcacgcaaatcactcg 120
Query: 242 ctatgcctttaagtatcacagttttgtgaacccctccaagcaagccttcgtagtccgtgt 301
||||||||||||||||||||||||||||||||||||||||||||||||||||||||||||
Sbjct: 121 ctatgcctttaagtatcacagttttgtgaacccctccaagcaagccttcgtagtccgtgt 180
Query: 302 cacctgaatctcccacgaacaccaccatgttcgataaatcaatcccccatcgcacaagta 361
||||||||||||||||||||||||||||||||||||||||||||||||||||||||||||
Sbjct: 181 cacctgaatctcccacgaacaccaccatgttcgataaatcaatcccccatcgcacaagta 240
Query: 362 aatacctaagagcctgagatcttgaggcaagaacagggatcacgtttaacctagctccat 421
||||||||||||||||||||||||||||||||||||||||||||||||||||||||||||
Sbjct: 241 aatacctaagagcctgagatcttgaggcaagaacagggatcacgtttaacctagctccat 300
Query: 422 tctgacagtaaaccacattgcaacgtaacgcttggattctcatcaacttcctcagctcct 481
||||||||||||||||||||||||||||||||||||||||||||||||||||||||||||
Sbjct: 301 tctgacagtaaaccacattgcaacgtaacgcttggattctcatcaacttcctcagctcct 360
Query: 482 tcatcggaggaatcgaagcaggatctttcactttgaaagataagcagtagttagtcgaag 541
||||||||||||||||||||||||||||||||||||||||||||||||||||||||||||
Sbjct: 361 tcatcggaggaatcgaagcaggatctttcactttgaaagataagcagtagttagtcgaag 420
Query: 542 aagcttcatcttcacatagaatctctccctgttttagcttcttcttttcttcaacagacc 601
||||||||||||||||||||||||||||||||||||||||||||||||||||||||||||
Sbjct: 421 aagcttcatcttcacatagaatctctccctgttttagcttcttcttttcttcaacagacc 480
Query: 602 taatccaacgaaccaaagtcttcctcaaattctctccaccccagcg 647
||||||||||||||||||||||||||||||||||||||||||||||
Sbjct: 481 taatccaacgaaccaaagtcttcctcaaattctctccaccccagcg 526
>CL5543.Contig1_CKA size 595 gap 0 0%
Length = 595
Score = 934 bits (471), Expect = 0.0
Identities = 564/595 (94%)
Strand = Plus / Minus
Query: 944 ttttaagagtcggcatcttggagtcgattttctcagtcgagattttcttctgcgagaggg 1003
||||||||||||||||||||||||||||||||||||||||||||||||||||||||||||
Sbjct: 595 ttttaagagtcggcatcttggagtcgattttctcagtcgagattttcttctgcgagaggg 536
Query: 1004 ttgagacagctttcactagcttagcttttatttcggaagcggtggtgttgtcttcggcgt 1063
||||||||||||||||||||||||||||||||||||||||||||||||||||||||||||
Sbjct: 535 ttgagacagctttcactagcttagcttttatttcggaagcggtggtgttgtcttcggcgt 476
Query: 1064 ctaagttggtatctacgctactcttttcgccgtctaaggagagttttaggttcagggaga 1123
|||||||||||||||||||||||||||| ||||| | ||||||||||||||||| |||||
Sbjct: 475 ctaagttggtatctacgctactcttttcaccgtccagggagagttttaggttcaaggaga 416
Query: 1124 tgtcgtgtatgtctctgagggagtcgctaggtgaatcagggtccgagttttcgaactcta 1183
||||||||||||||||||||||||||||||||||||| ||||| ||||||||||||||||
Sbjct: 415 tgtcgtgtatgtctctgagggagtcgctaggtgaatcggggtctgagttttcgaactcta 356
Query: 1184 ctctctgccatttgggagatctttgcttgcaagaagctatacgagctaagtatgttttgc 1243
||||||||||||||||||||||||| |||||||||||||| ||||| | |||||||||||
Sbjct: 355 ctctctgccatttgggagatctttgtttgcaagaagctatccgagccaggtatgttttgc 296
Query: 1244 aatgctctggccatgagaacaggtggatgttttttaggccgttttgtctgcattttgtcc 1303
| ||||||||||||||||||| |||||||||||| || ||||||||||||||| ||| ||
Sbjct: 295 agtgctctggccatgagaacaagtggatgtttttaagtccgttttgtctgcatcttgccc 236
Query: 1304 agagatgcttgtctgagaccagcttcaagagggcgtcggatatagcttgctgatcatgag 1363
| ||||||||||||||||| || |||||||||||||| |||||||||||||||| ||||
Sbjct: 235 aaagatgcttgtctgagacaagtttcaagagggcgtcagatatagcttgctgattgtgag 176
Query: 1364 ggtcaactagaagaccattgtcaagaacccggtgaatatctacaggtcctccatttattg 1423
| |||||||||||||| ||||||||||||||||| || ||||||||||| ||||||||||
Sbjct: 175 gatcaactagaagaccgttgtcaagaacccggtggatgtctacaggtccaccatttattg 116
Query: 1424 ttgcaacagtgggcagtccatgagctcctgcctcgattagagttaatccaaatggttcga 1483
||||||||||||||||||||||||||||||||||||||||||| |||||||||||||| |
Sbjct: 115 ttgcaacagtgggcagtccatgagctcctgcctcgattagagtcaatccaaatggttcta 56
Query: 1484 tgaaagcaggatttataaatactccctttgttttggctgctaaacggtaaatttc 1538
||||||| ||||||||||||||||||||||||||||||||||| |||||||||||
Sbjct: 55 tgaaagctggatttataaatactccctttgttttggctgctaagcggtaaatttc 1
>Unigene31538_CKA size 307 gap 0 0%
Length = 307
Score = 609 bits (307), Expect = e-173
Identities = 307/307 (100%)
Strand = Plus / Plus
Query: 629 aattctctccaccccagcggaactctatatgagaatggtaatccggatcgtgcgtgtaag 688
||||||||||||||||||||||||||||||||||||||||||||||||||||||||||||
Sbjct: 1 aattctctccaccccagcggaactctatatgagaatggtaatccggatcgtgcgtgtaag 60
Query: 689 gaagcactgtcttgttatcctcggaagcagaggcggtgaagtaaagctcgctcccgctgt 748
||||||||||||||||||||||||||||||||||||||||||||||||||||||||||||
Sbjct: 61 gaagcactgtcttgttatcctcggaagcagaggcggtgaagtaaagctcgctcccgctgt 120
Query: 749 tgcagatcacagcgtcaaagtcttgtgctttcaaccctcctgagatcaacgctgcgtgag 808
||||||||||||||||||||||||||||||||||||||||||||||||||||||||||||
Sbjct: 121 tgcagatcacagcgtcaaagtcttgtgctttcaaccctcctgagatcaacgctgcgtgag 180
Query: 809 tctcggatacagtcatcgacgtcgagagtataaaccctgtcgactctccagcaacgtcca 868
||||||||||||||||||||||||||||||||||||||||||||||||||||||||||||
Sbjct: 181 tctcggatacagtcatcgacgtcgagagtataaaccctgtcgactctccagcaacgtcca 240
Query: 869 taaccgttttgaccacttggagaagatcagcggtcgcgctgcagtcgactgagatgacga 928
||||||||||||||||||||||||||||||||||||||||||||||||||||||||||||
Sbjct: 241 taaccgttttgaccacttggagaagatcagcggtcgcgctgcagtcgactgagatgacga 300
Query: 929 atatatg 935
|||||||
Sbjct: 301 atatatg 307
>Unigene19201_CKA size 217 gap 0 0%
Length = 217
Score = 398 bits (201), Expect = e-110
Identities = 213/217 (98%)
Strand = Plus / Minus
Query: 1658 tatcatttcggtttcccattatcagtgtaaggttagcaagttcccgtaatggacggcact 1717
||||||||| ||||||||||||||||||||||||||||||||||||||||||||||||||
Sbjct: 217 tatcatttctgtttcccattatcagtgtaaggttagcaagttcccgtaatggacggcact 158
Query: 1718 ctccaaaggctttgactagagtaaccaagttctttttagggtctggccgagcaagagcta 1777
||||||||||||||||||||||||||||||||||||||||||||||||||||||||||||
Sbjct: 157 ctccaaaggctttgactagagtaaccaagttctttttagggtctggccgagcaagagcta 98
Query: 1778 gtatcattggcttgcgtgggttggaaaagaaacgcataatctcagaccaaataggtggat 1837
||||||||||||| || ||||| |||||||||||||||||||||||||||||||||||||
Sbjct: 97 gtatcattggcttccgcgggttcgaaaagaaacgcataatctcagaccaaataggtggat 38
Query: 1838 caggagattgtggatcttcatcatctccatctgcatc 1874
|||||||||||||||||||||||||||||||||||||
Sbjct: 37 caggagattgtggatcttcatcatctccatctgcatc 1
Database: D:\BioEdit\database\CKA-Unigene.fa
Posted date: Mar 29, 2014 3:43 PM
Number of letters in database: 55,733,722
Number of sequences in database: 73,084
Lambda K H
1.37 0.711 1.31
Gapped
Lambda K H
1.37 0.711 1.31
Matrix: blastn matrix:1 -3
Gap Penalties: Existence: 5, Extension: 2
Number of Hits to DB: 78,520
Number of Sequences: 73084
Number of extensions: 78520
Number of successful extensions: 6300
Number of sequences better than 1.0e-020: 4
Number of HSP's better than 0.0 without gapping: 4
Number of HSP's successfully gapped in prelim test: 0
Number of HSP's that attempted gapping in prelim test: 6296
Number of HSP's gapped (non-prelim): 4
length of query: 2109
length of database: 55,733,722
effective HSP length: 19
effective length of query: 2090
effective length of database: 54,345,126
effective search space: 113581313340
effective search space used: 113581313340
T: 0
A: 0
X1: 11 (21.8 bits)
X2: 15 (29.7 bits)
S1: 12 (24.3 bits)
S2: 52 (103.6 bits)
BLASTN 2.2.10 [Oct-19-2004]
Reference: Altschul, Stephen F., Thomas L. Madden, Alejandro A. Schaffer,
Jinghui Zhang, Zheng Zhang, Webb Miller, and David J. Lipman (1997),
Gapped BLAST and PSI-BLAST: a new generation of protein database search_x000D_ programs, Nucleic Acids Res. 25:3389-3402.
Query= CL10532.Contig2_NAU-YH size 442 gap 0 0%
(442 letters)
Database: D:\BioEdit\database\CKA-Unigene.fa
73,084 sequences; 55,733,722 total letters
Score E
Sequences producing significant alignments: (bits) Value
Unigene4652_CKA size 526 gap 0 0% 490 e-138
>Unigene4652_CKA size 526 gap 0 0%
Length = 526
Score = 490 bits (247), Expect = e-138
Identities = 247/247 (100%)
Strand = Plus / Plus
Query: 122 gtgcggccttaatagcatcacgcccacattcttcagcttcagttatattaggactgtcga 181
||||||||||||||||||||||||||||||||||||||||||||||||||||||||||||
Sbjct: 1 gtgcggccttaatagcatcacgcccacattcttcagcttcagttatattaggactgtcga 60
Query: 182 gtggcgtcacgtcttccattgggtagcttctgttcccgtgtagctcacgcaaatcactcg 241
||||||||||||||||||||||||||||||||||||||||||||||||||||||||||||
Sbjct: 61 gtggcgtcacgtcttccattgggtagcttctgttcccgtgtagctcacgcaaatcactcg 120
Query: 242 ctatgcctttaagtatcacagttttgtgaacccctccaagcaagccttcgtagtccgtgt 301
||||||||||||||||||||||||||||||||||||||||||||||||||||||||||||
Sbjct: 121 ctatgcctttaagtatcacagttttgtgaacccctccaagcaagccttcgtagtccgtgt 180
Query: 302 cacctgaatctcccacgaacaccaccatgttcgataaatcaatcccccatcgcacaagta 361
||||||||||||||||||||||||||||||||||||||||||||||||||||||||||||
Sbjct: 181 cacctgaatctcccacgaacaccaccatgttcgataaatcaatcccccatcgcacaagta 240
Query: 362 aatacct 368
|||||||
Sbjct: 241 aatacct 247
Database: D:\BioEdit\database\CKA-Unigene.fa
Posted date: Mar 29, 2014 3:43 PM
Number of letters in database: 55,733,722
Number of sequences in database: 73,084
Lambda K H
1.37 0.711 1.31
Gapped
Lambda K H
1.37 0.711 1.31
Matrix: blastn matrix:1 -3
Gap Penalties: Existence: 5, Extension: 2
Number of Hits to DB: 23,088
Number of Sequences: 73084
Number of extensions: 23088
Number of successful extensions: 2568
Number of sequences better than 1.0e-020: 1
Number of HSP's better than 0.0 without gapping: 1
Number of HSP's successfully gapped in prelim test: 0
Number of HSP's that attempted gapping in prelim test: 2567
Number of HSP's gapped (non-prelim): 1
length of query: 442
length of database: 55,733,722
effective HSP length: 17
effective length of query: 425
effective length of database: 54,491,294
effective search space: 23158799950
effective search space used: 23158799950
T: 0
A: 0
X1: 11 (21.8 bits)
X2: 15 (29.7 bits)
S1: 12 (24.3 bits)
S2: 51 (101.6 bits)
BLASTN 2.2.10 [Oct-19-2004]
Reference: Altschul, Stephen F., Thomas L. Madden, Alejandro A. Schaffer,
Jinghui Zhang, Zheng Zhang, Webb Miller, and David J. Lipman (1997),
Gapped BLAST and PSI-BLAST: a new generation of protein database search_x000D_ programs, Nucleic Acids Res. 25:3389-3402.
Query= CL13324.Contig1_NAU-YH size 274 gap 0 0%
(274 letters)
Database: D:\BioEdit\database\CKA-Unigene.fa
73,084 sequences; 55,733,722 total letters
Score E
Sequences producing significant alignments: (bits) Value
CL12576.Contig1_CKA size 568 gap 0 0% 276 1e-073
CL12576.Contig2_CKA size 240 gap 0 0% 131 4e-030
>CL12576.Contig1_CKA size 568 gap 0 0%
Length = 568
Score = 276 bits (139), Expect = 1e-073
Identities = 240/274 (87%), Gaps = 6/274 (2%)
Strand = Plus / Minus
Query: 1 ggtgaacagttacttggaggcgattctcgacgtcggtcagccgctcgacgatgctcatgc 60
|||||||||||||||||||||||| || ||||| || ||||| || |||||||||
Sbjct: 537 ggtgaacagttacttggaggcgatactggacgtggggcagccactggacgatgcta---- 482
Query: 61 tcgaccttcgcttcttctgagggagagaggccgttttactcctagccgttacttcgttga 120
|||| |||||||| || |||||||||||| | || ||||| ||||||||||| |||||
Sbjct: 481 --gaccgtcgcttctcctaagggagagaggcagattcactccaagccgttactttgttga 424
Query: 121 agaagtcattactggttacgatgagactgatcttcacaaatcatgggccaaggctgttgc 180
|||||||| ||||| |||||||||||||||||||||| ||| |||| |||||| |||||
Sbjct: 423 ggaagtcatcactggctacgatgagactgatcttcacagatcttgggtcaaggcggttgc 364
Query: 181 tacgaggagtacacaagagaggaacacacggttggagaatatgtgctggaggatctggaa 240
||||||||| |||||||||||||||| |||||||||||||||| ||||||||||||||
Sbjct: 363 tacgaggagcccacaagagaggaacacgaggttggagaatatgtgttggaggatctggaa 304
Query: 241 tctcgctcgtcaaaagaagcagcatgaggaaaag 274
||||||||| ||||||||||||||||||||||||
Sbjct: 303 tctcgctcgccaaaagaagcagcatgaggaaaag 270
>CL12576.Contig2_CKA size 240 gap 0 0%
Length = 240
Score = 131 bits (66), Expect = 4e-030
Identities = 146/173 (84%), Gaps = 6/173 (3%)
Strand = Plus / Minus
Query: 1 ggtgaacagttacttggaggcgattctcgacgtcggtcagccgctcgacgatgctcatgc 60
|||||||||||||||||||||||| || ||||| || ||||| || |||||||||
Sbjct: 209 ggtgaacagttacttggaggcgatactggacgtggggcagccactggacgatgcta---- 154
Query: 61 tcgaccttcgcttcttctgagggagagaggccgttttactcctagccgttacttcgttga 120
|||| |||||||| || |||||||||||| | || ||||| ||||||||||| |||||
Sbjct: 153 --gaccgtcgcttctcctaagggagagaggcagattcactccaagccgttactttgttga 96
Query: 121 agaagtcattactggttacgatgagactgatcttcacaaatcatgggccaagg 173
|||||||| ||||| |||||||||||||||||||||| ||| |||| |||||
Sbjct: 95 ggaagtcatcactggctacgatgagactgatcttcacagatcttgggtcaagg 43
Database: D:\BioEdit\database\CKA-Unigene.fa
Posted date: Mar 29, 2014 3:43 PM
Number of letters in database: 55,733,722
Number of sequences in database: 73,084
Lambda K H
1.37 0.711 1.31
Gapped
Lambda K H
1.37 0.711 1.31
Matrix: blastn matrix:1 -3
Gap Penalties: Existence: 5, Extension: 2
Number of Hits to DB: 10,262
Number of Sequences: 73084
Number of extensions: 10262
Number of successful extensions: 2771
Number of sequences better than 1.0e-020: 2
Number of HSP's better than 0.0 without gapping: 2
Number of HSP's successfully gapped in prelim test: 0
Number of HSP's that attempted gapping in prelim test: 2767
Number of HSP's gapped (non-prelim): 4
length of query: 274
length of database: 55,733,722
effective HSP length: 17
effective length of query: 257
effective length of database: 54,491,294
effective search space: 14004262558
effective search space used: 14004262558
T: 0
A: 0
X1: 11 (21.8 bits)
X2: 15 (29.7 bits)
S1: 12 (24.3 bits)
S2: 51 (101.6 bits)
BLASTN 2.2.10 [Oct-19-2004]
Reference: Altschul, Stephen F., Thomas L. Madden, Alejandro A. Schaffer,
Jinghui Zhang, Zheng Zhang, Webb Miller, and David J. Lipman (1997),
Gapped BLAST and PSI-BLAST: a new generation of protein database search_x000D_ programs, Nucleic Acids Res. 25:3389-3402.
Query= CL13324.Contig2_NAU-YH size 904 gap 0 0%
(904 letters)
Database: D:\BioEdit\database\CKA-Unigene.fa
73,084 sequences; 55,733,722 total letters
Score E
Sequences producing significant alignments: (bits) Value
CL12576.Contig1_CKA size 568 gap 0 0% 1126 0.0
CL12576.Contig2_CKA size 240 gap 0 0% 392 e-108
>CL12576.Contig1_CKA size 568 gap 0 0%
Length = 568
Score = 1126 bits (568), Expect = 0.0
Identities = 568/568 (100%)
Strand = Plus / Minus
Query: 214 caaaaatcaaaaaaatggccgggaacgattgggtgaacagttacttggaggcgatactgg 273
||||||||||||||||||||||||||||||||||||||||||||||||||||||||||||
Sbjct: 568 caaaaatcaaaaaaatggccgggaacgattgggtgaacagttacttggaggcgatactgg 509
Query: 274 acgtggggcagccactggacgatgctagaccgtcgcttctcctaagggagagaggcagat 333
||||||||||||||||||||||||||||||||||||||||||||||||||||||||||||
Sbjct: 508 acgtggggcagccactggacgatgctagaccgtcgcttctcctaagggagagaggcagat 449
Query: 334 tcactccaagccgttactttgttgaggaagtcatcactggctacgatgagactgatcttc 393
||||||||||||||||||||||||||||||||||||||||||||||||||||||||||||
Sbjct: 448 tcactccaagccgttactttgttgaggaagtcatcactggctacgatgagactgatcttc 389
Query: 394 acagatcttgggtcaaggcggttgctacgaggagcccacaagagaggaacacgaggttgg 453
||||||||||||||||||||||||||||||||||||||||||||||||||||||||||||
Sbjct: 388 acagatcttgggtcaaggcggttgctacgaggagcccacaagagaggaacacgaggttgg 329
Query: 454 agaatatgtgttggaggatctggaatctcgctcgccaaaagaagcagcatgaggaaaagg 513
||||||||||||||||||||||||||||||||||||||||||||||||||||||||||||
Sbjct: 328 agaatatgtgttggaggatctggaatctcgctcgccaaaagaagcagcatgaggaaaagg 269
Query: 514 aggcgcagaggctggctaagcgccgtcttgagcgtgagagaggtcgcagggaggcaacag 573
||||||||||||||||||||||||||||||||||||||||||||||||||||||||||||
Sbjct: 268 aggcgcagaggctggctaagcgccgtcttgagcgtgagagaggtcgcagggaggcaacag 209
Query: 574 ctgatatgtccgaggagttttccgagggagagaaaggagatctcgtcactgatgtctcta 633
||||||||||||||||||||||||||||||||||||||||||||||||||||||||||||
Sbjct: 208 ctgatatgtccgaggagttttccgagggagagaaaggagatctcgtcactgatgtctcta 149
Query: 634 ctcatggcaccaaacccaggttgccccgcattaactctgctgagtccatggagatatggg 693
||||||||||||||||||||||||||||||||||||||||||||||||||||||||||||
Sbjct: 148 ctcatggcaccaaacccaggttgccccgcattaactctgctgagtccatggagatatggg 89
Query: 694 ctaaccagcagaaaggaaacaagctctatcttgttttgataagtcttcatggtctcatac 753
||||||||||||||||||||||||||||||||||||||||||||||||||||||||||||
Sbjct: 88 ctaaccagcagaaaggaaacaagctctatcttgttttgataagtcttcatggtctcatac 29
Query: 754 gtggtgagaacatggagctcggccgtga 781
||||||||||||||||||||||||||||
Sbjct: 28 gtggtgagaacatggagctcggccgtga 1
>CL12576.Contig2_CKA size 240 gap 0 0%
Length = 240
Score = 392 bits (198), Expect = e-108
Identities = 198/198 (100%)
Strand = Plus / Minus
Query: 214 caaaaatcaaaaaaatggccgggaacgattgggtgaacagttacttggaggcgatactgg 273
||||||||||||||||||||||||||||||||||||||||||||||||||||||||||||
Sbjct: 240 caaaaatcaaaaaaatggccgggaacgattgggtgaacagttacttggaggcgatactgg 181
Query: 274 acgtggggcagccactggacgatgctagaccgtcgcttctcctaagggagagaggcagat 333
||||||||||||||||||||||||||||||||||||||||||||||||||||||||||||
Sbjct: 180 acgtggggcagccactggacgatgctagaccgtcgcttctcctaagggagagaggcagat 121
Query: 334 tcactccaagccgttactttgttgaggaagtcatcactggctacgatgagactgatcttc 393
||||||||||||||||||||||||||||||||||||||||||||||||||||||||||||
Sbjct: 120 tcactccaagccgttactttgttgaggaagtcatcactggctacgatgagactgatcttc 61
Query: 394 acagatcttgggtcaagg 411
||||||||||||||||||
Sbjct: 60 acagatcttgggtcaagg 43
Database: D:\BioEdit\database\CKA-Unigene.fa
Posted date: Mar 29, 2014 3:43 PM
Number of letters in database: 55,733,722
Number of sequences in database: 73,084
Lambda K H
1.37 0.711 1.31
Gapped
Lambda K H
1.37 0.711 1.31
Matrix: blastn matrix:1 -3
Gap Penalties: Existence: 5, Extension: 2
Number of Hits to DB: 60,679
Number of Sequences: 73084
Number of extensions: 60679
Number of successful extensions: 11330
Number of sequences better than 1.0e-020: 2
Number of HSP's better than 0.0 without gapping: 2
Number of HSP's successfully gapped in prelim test: 0
Number of HSP's that attempted gapping in prelim test: 11328
Number of HSP's gapped (non-prelim): 2
length of query: 904
length of database: 55,733,722
effective HSP length: 18
effective length of query: 886
effective length of database: 54,418,210
effective search space: 48214534060
effective search space used: 48214534060
T: 0
A: 0
X1: 11 (21.8 bits)
X2: 15 (29.7 bits)
S1: 12 (24.3 bits)
S2: 52 (103.6 bits)
BLASTN 2.2.10 [Oct-19-2004]
Reference: Altschul, Stephen F., Thomas L. Madden, Alejandro A. Schaffer,
Jinghui Zhang, Zheng Zhang, Webb Miller, and David J. Lipman (1997),
Gapped BLAST and PSI-BLAST: a new generation of protein database search_x000D_ programs, Nucleic Acids Res. 25:3389-3402.
Query= CL6177.Contig1_NAU-YH size 2762 gap 0 0%
(2762 letters)
Database: D:\BioEdit\database\CKA-Unigene.fa
73,084 sequences; 55,733,722 total letters
Score E
Sequences producing significant alignments: (bits) Value
CL4477.Contig3_CKA size 2624 gap 0 0% 5164 0.0
CL4477.Contig4_CKA size 2500 gap 0 0% 4165 0.0
CL4477.Contig1_CKA size 409 gap 0 0% 406 e-112
CL4477.Contig2_CKA size 205 gap 0 0% 264 5e-069
>CL4477.Contig3_CKA size 2624 gap 0 0%
Length = 2624
Score = 5164 bits (2605), Expect = 0.0
Identities = 2623/2627 (99%), Gaps = 4/2627 (0%)
Strand = Plus / Minus
Query: 137 ctcacattgctgagtttgttgatggtgccatgaaccacatcatgcaaatgtccaatgttc 196
||||||||||||||||||||||||||||||||||||||||||||||||||||||||||||
Sbjct: 2624 ctcacattgctgagtttgttgatggtgccatgaaccacatcatgcaaatgtccaatgttc 2565
Query: 197 tcggcgaacaagttggtggtgggaagccgatctggccttctgctatccatggacactatg 256
||||||||||||||||||||||||||||||||||||||||||||||||||||||||||||
Sbjct: 2564 tcggcgaacaagttggtggtgggaagccgatctggccttctgctatccatggacactatg 2505
Query: 257 ctgatgctggtgacgccgctgctttgctgtcaggtgcactgaatgtgcctatgattctca 316
||||||||||||||||||||||||||||||||||||||||||||||||||||||||||||
Sbjct: 2504 ctgatgctggtgacgccgctgctttgctgtcaggtgcactgaatgtgcctatgattctca 2445
Query: 317 ctggccactcgctcggccgagataaattggagcagcttttgaaacaaggccgcctttcaa 376
||||||||||||||||||||||||||||||||||||||||||||||||||||||||||||
Sbjct: 2444 ctggccactcgctcggccgagataaattggagcagcttttgaaacaaggccgcctttcaa 2385
Query: 377 aagaagagataaattcaacttacaagatcatgcgtcgaatcgagggtgaggaactgtctc 436
||||||||||||||||||||||||||||||||||||||||||||||||||||||||||||
Sbjct: 2384 aagaagagataaattcaacttacaagatcatgcgtcgaatcgagggtgaggaactgtctc 2325
Query: 437 ttgatgtttctgaaatggtgataactagcacccggcaggagattgatgagcaatggaggt 496
||||||||||||||||||||||||||||||||||||||||||||||||||||||||||||
Sbjct: 2324 ttgatgtttctgaaatggtgataactagcacccggcaggagattgatgagcaatggaggt 2265
Query: 497 tgtacgatggttttgaccccatactggagcgtaaactgagagcaaggatcaagcggaatg 556
||||||||||||||||||||||||||||||||||||||||||||||||||||||||||||
Sbjct: 2264 tgtacgatggttttgaccccatactggagcgtaaactgagagcaaggatcaagcggaatg 2205
Query: 557 tgagctgctatggacggttcatgcctcgcatggttaaaattccacctgggatggagttca 616
||||||||||||||||||||||||||||||||||||||||||||||||||||||||||||
Sbjct: 2204 tgagctgctatggacggttcatgcctcgcatggttaaaattccacctgggatggagttca 2145
Query: 617 atcatattgtcccacatgatggtgatatggaagatgcagatgggaatgaggagcaaccaa 676
||||||||||||||||||||||||||||||||||||||||||||||||||||||||||||
Sbjct: 2144 atcatattgtcccacatgatggtgatatggaagatgcagatgggaatgaggagcaaccaa 2085
Query: 677 cttctcgagatccaccaatatgggctgagataatgcgtttcttttcaaattcccgaaagc 736
||||||||||||||||||||||||||||||||||||||||||||||||||||||||||||
Sbjct: 2084 cttctcgagatccaccaatatgggctgagataatgcgtttcttttcaaattcccgaaagc 2025
Query: 737 ctatgatacttgcccttgcgaggcccgacccaaaaaagaacatcacgacgttagtgaagg 796
||||||||||||||||||||||||||||||||||||||||||||||||||||||||||||
Sbjct: 2024 ctatgatacttgcccttgcgaggcccgacccaaaaaagaacatcacgacgttagtgaagg 1965
Query: 797 catttggagaatgtcgtccactgagagaccttgctaacctggcactcattatgggtaacc 856
||||||||||||||||||||||||||||||||||||||||||||||||||||||||||||
Sbjct: 1964 catttggagaatgtcgtccactgagagaccttgctaacctggcactcattatgggtaacc 1905
Query: 857 gtgatgggattgatgaaatgtcgagcacgagttcttctgttctcctttctgttctgaagc 916
||||||||||||||||||||||||||||||||||||||||||||||||||||||||||||
Sbjct: 1904 gtgatgggattgatgaaatgtcgagcacgagttcttctgttctcctttctgttctgaagc 1845
Query: 917 taattgacaagtatgatctctacggccaagttgcgtaccctaaacatcacaaacagtcag 976
||||||||||||||||||||||||||||||||||||||||||||||||||||||||||||
Sbjct: 1844 taattgacaagtatgatctctacggccaagttgcgtaccctaaacatcacaaacagtcag 1785
Query: 977 atgttcccgacatatatcgcctagctgcaaagtctaagggtgttttcatcaatccagctt 1036
||||||||||||||||||||||||||||||||||||||||||||||||||||||||||||
Sbjct: 1784 atgttcccgacatatatcgcctagctgcaaagtctaagggtgttttcatcaatccagctt 1725
Query: 1037 tcatcgaaccatttggacttactctcattgaggctgcagcccatggtttgccaatggttg 1096
||||||||||||||||||||||||||||||||||||||||||||||||||||||||||||
Sbjct: 1724 tcatcgaaccatttggacttactctcattgaggctgcagcccatggtttgccaatggttg 1665
Query: 1097 ctacaaaaaatggtggtcctgtagatatacaccgggttctagacaatggcctccttatag 1156
||||||||||||||||||||||||||||||||||||||||||||||||||||||||||||
Sbjct: 1664 ctacaaaaaatggtggtcctgtagatatacaccgggttctagacaatggcctccttatag 1605
Query: 1157 atccccatgatcagcaatctatttctgaagctcttcttaagcttgttgccgataagcagc 1216
||||||||||||||||||||||||||||||||||||||||||||||||||||||||||||
Sbjct: 1604 atccccatgatcagcaatctatttctgaagctcttcttaagcttgttgccgataagcagc 1545
Query: 1217 tgtgggcaaagtgtaggcaaaacgggctgaagaacatacaccaattctcctggccagagc 1276
||||||||||||||||||||||||||||||||||||||||||||||||||||||||||||
Sbjct: 1544 tgtgggcaaagtgtaggcaaaacgggctgaagaacatacaccaattctcctggccagagc 1485
Query: 1277 attgcaaaacttacctatctcgcataaccagcttcaagccaagacacccccaatggcaaa 1336
||||||||||||||||||||||||||||||||||||||||||||||||||||||||||||
Sbjct: 1484 attgcaaaacttacctatctcgcataaccagcttcaagccaagacacccccaatggcaaa 1425
Query: 1337 gcgacgatggcggtgataattcagaacccgagtcacccagtgattccctgagagatattc 1396
||||||||||||||||||||||||||||||||||||||||||||||||||||||||||||
Sbjct: 1424 gcgacgatggcggtgataattcagaacccgagtcacccagtgattccctgagagatattc 1365
Query: 1397 aggacatatctttgaacttaaggttctcattcgacggtggaagtggcggcaacaacgacg 1456
||||||||||||||||||||||||||||||||||||||||||||||||||||||||||||
Sbjct: 1364 aggacatatctttgaacttaaggttctcattcgacggtggaagtggcggcaacaacgacg 1305
Query: 1457 gttccatgaaccaagacggtagctcctccatggacaggaagagcaaaatcgaagccgcgg 1516
||||||||||||||||||||||||||||||||||||||||||||||||||||||||||||
Sbjct: 1304 gttccatgaaccaagacggtagctcctccatggacaggaagagcaaaatcgaagccgcgg 1245
Query: 1517 ttatgaactggtccaaaggcaaagatagtagccgcaaaatgggatcactggagaagtcag 1576
||||||||||||||||||||||||||||| ||||||||||||||||||||||||||||
Sbjct: 1244 ttatgaactggtccaaaggcaaagatagt---cgcaaaatgggatcactggagaagtcag 1188
Query: 1577 aggttaactctggaaagttccctgcggttcggagaaggaagtttatcgtcgtgattgctc 1636
||||||||||||||||||||||||||||||||||||||||||||||||||||||||||||
Sbjct: 1187 aggttaactctggaaagttccctgcggttcggagaaggaagtttatcgtcgtgattgctc 1128
Query: 1637 ttgatttcgatggggagaatgacacgctagaggctacgagaaggattctagaggcagttg 1696
||||||||||||||||||||||||||||||||||||||||||||||||||||||||||||
Sbjct: 1127 ttgatttcgatggggagaatgacacgctagaggctacgagaaggattctagaggcagttg 1068
Query: 1697 aaaaggagagagctgaaggaaccgttgggttcatactgtcaacgtctctaacgatctctg 1756
||||||||||||||||||||||||||||||||||||||||||||||||||||||||||||
Sbjct: 1067 aaaaggagagagctgaaggaaccgttgggttcatactgtcaacgtctctaacgatctctg 1008
Query: 1757 agatacaatctttcttggtgtcaggaggtttgaaccctaatgacttcgacgctttcgtgt 1816
||||||||||||||||||||||||||||||||||||||||||||||||||||||||||||
Sbjct: 1007 agatacaatctttcttggtgtcaggaggtttgaaccctaatgacttcgacgctttcgtgt 948
Query: 1817 gcaacagcgggagcgatctttactacacgtctgtcaactcggaagacggtcctttcgttg 1876
||||||||||||||||||||||||||||||||||||||||||||||||||||||||||||
Sbjct: 947 gcaacagcgggagcgatctttactacacgtctgtcaactcggaagacggtcctttcgttg 888
Query: 1877 ttgacttttactaccactcccacgtggagtatcgctggggtggtgaagggctgaggaaga 1936
||||||||||||||||||||||||||||||||||||||||||||||||||||||||||||
Sbjct: 887 ttgacttttactaccactcccacgtggagtatcgctggggtggtgaagggctgaggaaga 828
Query: 1937 ctttgatccgttgggcgtcttctgttaacgagaaaaaatctgaaaacgacgagcagattg 1996
||||||||||||||||||||||||||||||||||||||||||||||||||||||||||||
Sbjct: 827 ctttgatccgttgggcgtcttctgttaacgagaaaaaatctgaaaacgacgagcagattg 768
Query: 1997 tcactcttgctgaacatctttcaaccgactactgttacacctttgcagt-aaaaaaacct 2055
||||||||||||||||||||||||||||||||||||||||||||||||| ||||||||||
Sbjct: 767 tcactcttgctgaacatctttcaaccgactactgttacacctttgcagtaaaaaaaacct 708
Query: 2056 gcagcggtgcctccagtgagagagctccggaagctgctgaggatccaggccttgcgttgc 2115
||||||||||||||||||||||||||||||||||||||||||||||||||||||||||||
Sbjct: 707 gcagcggtgcctccagtgagagagctccggaagctgctgaggatccaggccttgcgttgc 648
Query: 2116 catgtcgtttatagtcagaacggcactcgaataaacgtgatcccggtgctggcttctcgt 2175
||||||||||||||||||||||||||||||||||||||||||||||||||||||||||||
Sbjct: 647 catgtcgtttatagtcagaacggcactcgaataaacgtgatcccggtgctggcttctcgt 588
Query: 2176 atacaagccctaaggtatttgttcgttcgttggggcattgacatggcgaaaatggtggtg 2235
||||||||||||||||||||||||||||||||||||||||||||||||||||||||||||
Sbjct: 587 atacaagccctaaggtatttgttcgttcgttggggcattgacatggcgaaaatggtggtg 528
Query: 2236 ttcgtgggagaatcaggcgacacggattacgaaggattgctgggaggacttcacaagagc 2295
||||||||||||||||||||||||||||||||||||||||||||||||||||||||||||
Sbjct: 527 ttcgtgggagaatcaggcgacacggattacgaaggattgctgggaggacttcacaagagc 468
Query: 2296 gttgttctagaaggggtatcgtgcagcgcaagcaacgccttgcacgctaaccggagttat 2355
||||||||||||||||||||||||||||||||||||||||||||||||||||||||||||
Sbjct: 467 gttgttctagaaggggtatcgtgcagcgcaagcaacgccttgcacgctaaccggagttat 408
Query: 2356 ccactcactgatgtgatctccttagagagcaacaacgtggttcacgcacgcttggactcg 2415
||||||||||||||||||||||||||||||||||||||||||||||||||||||||||||
Sbjct: 407 ccactcactgatgtgatctccttagagagcaacaacgtggttcacgcacgcttggactcg 348
Query: 2416 gatgttcgtgatgccctgaagaaactagagcttctcgaagactgaaactctgagacaaga 2475
||||||||||||||||||||||||||||||||||||||||||||||||||||||||||||
Sbjct: 347 gatgttcgtgatgccctgaagaaactagagcttctcgaagactgaaactctgagacaaga 288
Query: 2476 cccaacacatcttcgatcgtttatggttggtggtaccaaatgcaaactactatctgtttc 2535
||||||||||||||||||||||||||||||||||||||||||||||||||||||||||||
Sbjct: 287 cccaacacatcttcgatcgtttatggttggtggtaccaaatgcaaactactatctgtttc 228
Query: 2536 atagaccgcatggtttggtttatttttgtttctttataactacggtcgtacataagctgc 2595
||||||||||||||||||||||||||||||||||||||||||||||||||||||||||||
Sbjct: 227 atagaccgcatggtttggtttatttttgtttctttataactacggtcgtacataagctgc 168
Query: 2596 cggaaataccgaactcttcatatggttgtctttttgacacccactgggtctacttaattt 2655
||||||||||||||||||||||||||||||||||||||||||||||||||||||||||||
Sbjct: 167 cggaaataccgaactcttcatatggttgtctttttgacacccactgggtctacttaattt 108
Query: 2656 gtgcaacatgttttgtaataataaaaagaaaagaagagattcttccggtgtttaaatgtt 2715
||||||||||||||||||||||||||||||||||||||||||||||||||||||||||||
Sbjct: 107 gtgcaacatgttttgtaataataaaaagaaaagaagagattcttccggtgtttaaatgtt 48
Query: 2716 atcagaaaacttaaataaaaaacagtccttcaagtttttcattaggc 2762
|||||||||||||||||||||||||||||||||||||||||||||||
Sbjct: 47 atcagaaaacttaaataaaaaacagtccttcaagtttttcattaggc 1
>CL4477.Contig4_CKA size 2500 gap 0 0%
Length = 2500
Score = 4165 bits (2101), Expect = 0.0
Identities = 2271/2327 (97%), Gaps = 3/2327 (0%)
Strand = Plus / Minus
Query: 137 ctcacattgctgagtttgttgatggtgccatgaaccacatcatgcaaatgtccaatgttc 196
||||||||||||||||||||||||||||||||||||||||||||||||||||||||||||
Sbjct: 2500 ctcacattgctgagtttgttgatggtgccatgaaccacatcatgcaaatgtccaatgttc 2441
Query: 197 tcggcgaacaagttggtggtgggaagccgatctggccttctgctatccatggacactatg 256
||||||||||||||||||||||||||||||||||||||||||||||||||||||||||||
Sbjct: 2440 tcggcgaacaagttggtggtgggaagccgatctggccttctgctatccatggacactatg 2381
Query: 257 ctgatgctggtgacgccgctgctttgctgtcaggtgcactgaatgtgcctatgattctca 316
||||||||||||||||||||||||||||||||||||||||||||||||||||||||||||
Sbjct: 2380 ctgatgctggtgacgccgctgctttgctgtcaggtgcactgaatgtgcctatgattctca 2321
Query: 317 ctggccactcgctcggccgagataaattggagcagcttttgaaacaaggccgcctttcaa 376
||||||||||||||||||||||||||||||||||||||||||||||||||||||||||||
Sbjct: 2320 ctggccactcgctcggccgagataaattggagcagcttttgaaacaaggccgcctttcaa 2261
Query: 377 aagaagagataaattcaacttacaagatcatgcgtcgaatcgagggtgaggaactgtctc 436
||||||||||||||||||||||||||||||||||||||||||||||||||||||||||||
Sbjct: 2260 aagaagagataaattcaacttacaagatcatgcgtcgaatcgagggtgaggaactgtctc 2201
Query: 437 ttgatgtttctgaaatggtgataactagcacccggcaggagattgatgagcaatggaggt 496
||||||||||||||||||||||||||||||||||||||||||||||||||||||||||||
Sbjct: 2200 ttgatgtttctgaaatggtgataactagcacccggcaggagattgatgagcaatggaggt 2141
Query: 497 tgtacgatggttttgaccccatactggagcgtaaactgagagcaaggatcaagcggaatg 556
||||||||||||||||||||||||||||||||||||||||||||||||||||||||||||
Sbjct: 2140 tgtacgatggttttgaccccatactggagcgtaaactgagagcaaggatcaagcggaatg 2081
Query: 557 tgagctgctatggacggttcatgcctcgcatggttaaaattccacctgggatggagttca 616
||||||||||||||||||||||||||||||||||||||||||||||||||||||||||||
Sbjct: 2080 tgagctgctatggacggttcatgcctcgcatggttaaaattccacctgggatggagttca 2021
Query: 617 atcatattgtcccacatgatggtgatatggaagatgcagatgggaatgaggagcaaccaa 676
||||||||||||||||||||||||||||||||||||||||||||||||||||||||||||
Sbjct: 2020 atcatattgtcccacatgatggtgatatggaagatgcagatgggaatgaggagcaaccaa 1961
Query: 677 cttctcgagatccaccaatatgggctgagataatgcgtttcttttcaaattcccgaaagc 736
||||||||||||||||||||||||||||||||||||||||||||||||||||||||||||
Sbjct: 1960 cttctcgagatccaccaatatgggctgagataatgcgtttcttttcaaattcccgaaagc 1901
Query: 737 ctatgatacttgcccttgcgaggcccgacccaaaaaagaacatcacgacgttagtgaagg 796
||||||||||||||||||||||||||||||||||||||||||||||||||||||||||||
Sbjct: 1900 ctatgatacttgcccttgcgaggcccgacccaaaaaagaacatcacgacgttagtgaagg 1841
Query: 797 catttggagaatgtcgtccactgagagaccttgctaacctggcactcattatgggtaacc 856
||||||||||||||||||||||||||||||||||||||||||||||||||||||||||||
Sbjct: 1840 catttggagaatgtcgtccactgagagaccttgctaacctggcactcattatgggtaacc 1781
Query: 857 gtgatgggattgatgaaatgtcgagcacgagttcttctgttctcctttctgttctgaagc 916
||||||||||||||||||||||||||||||||||||||||||||||||||||||||||||
Sbjct: 1780 gtgatgggattgatgaaatgtcgagcacgagttcttctgttctcctttctgttctgaagc 1721
Query: 917 taattgacaagtatgatctctacggccaagttgcgtaccctaaacatcacaaacagtcag 976
||||||||||||||||||||||||||||||||||||||||||||||||||||||||||||
Sbjct: 1720 taattgacaagtatgatctctacggccaagttgcgtaccctaaacatcacaaacagtcag 1661
Query: 977 atgttcccgacatatatcgcctagctgcaaagtctaagggtgttttcatcaatccagctt 1036
||||||||||||||||||||||||||||||||||||||||||||||||||||||||||||
Sbjct: 1660 atgttcccgacatatatcgcctagctgcaaagtctaagggtgttttcatcaatccagctt 1601
Query: 1037 tcatcgaaccatttggacttactctcattgaggctgcagcccatggtttgccaatggttg 1096
||||||||||||||||||||||||||||||||||||||||||||||||||||||||||||
Sbjct: 1600 tcatcgaaccatttggacttactctcattgaggctgcagcccatggtttgccaatggttg 1541
Query: 1097 ctacaaaaaatggtggtcctgtagatatacaccgggttctagacaatggcctccttatag 1156
||||||||||||||||||||||||||||||||||||||||||||||||||||||||||||
Sbjct: 1540 ctacaaaaaatggtggtcctgtagatatacaccgggttctagacaatggcctccttatag 1481
Query: 1157 atccccatgatcagcaatctatttctgaagctcttcttaagcttgttgccgataagcagc 1216
||||||||||||||||||||||||||||||||||||||||||||||||||||||||||||
Sbjct: 1480 atccccatgatcagcaatctatttctgaagctcttcttaagcttgttgccgataagcagc 1421
Query: 1217 tgtgggcaaagtgtaggcaaaacgggctgaagaacatacaccaattctcctggccagagc 1276
||||||||||||||||||||||||||||||||||||||||||||||||||||||||||||
Sbjct: 1420 tgtgggcaaagtgtaggcaaaacgggctgaagaacatacaccaattctcctggccagagc 1361
Query: 1277 attgcaaaacttacctatctcgcataaccagcttcaagccaagacacccccaatggcaaa 1336
||||||||||||||||||||||||||||||||||||||||||||||||||||||||||||
Sbjct: 1360 attgcaaaacttacctatctcgcataaccagcttcaagccaagacacccccaatggcaaa 1301
Query: 1337 gcgacgatggcggtgataattcagaacccgagtcacccagtgattccctgagagatattc 1396
||||||||||||||||||||||||||||||||||||||||||||||||||||||||||||
Sbjct: 1300 gcgacgatggcggtgataattcagaacccgagtcacccagtgattccctgagagatattc 1241
Query: 1397 aggacatatctttgaacttaaggttctcattcgacggtggaagtggcggcaacaacgacg 1456
||||||||||||||||||||||||||||||||||||||||||||||||||||||||||||
Sbjct: 1240 aggacatatctttgaacttaaggttctcattcgacggtggaagtggcggcaacaacgacg 1181
Query: 1457 gttccatgaaccaagacggtagctcctccatggacaggaagagcaaaatcgaagccgcgg 1516
||||||||||||||||||||||||||||||||||||||||||||||||||||||||||||
Sbjct: 1180 gttccatgaaccaagacggtagctcctccatggacaggaagagcaaaatcgaagccgcgg 1121
Query: 1517 ttatgaactggtccaaaggcaaagatagtagccgcaaaatgggatcactggagaagtcag 1576
||||||||||||||||||||||||||||| ||||||||||||||||||||||||||||
Sbjct: 1120 ttatgaactggtccaaaggcaaagatagt---cgcaaaatgggatcactggagaagtcag 1064
Query: 1577 aggttaactctggaaagttccctgcggttcggagaaggaagtttatcgtcgtgattgctc 1636
||||||||||||||||||||||||||||||||||||||||||||||||||||||||||||
Sbjct: 1063 aggttaactctggaaagttccctgcggttcggagaaggaagtttatcgtcgtgattgctc 1004
Query: 1637 ttgatttcgatggggagaatgacacgctagaggctacgagaaggattctagaggcagttg 1696
||||||||||||||||||||||||||||||||||||||||||||||||||||||||||||
Sbjct: 1003 ttgatttcgatggggagaatgacacgctagaggctacgagaaggattctagaggcagttg 944
Query: 1697 aaaaggagagagctgaaggaaccgttgggttcatactgtcaacgtctctaacgatctctg 1756
||||||||||||||||||||||||||||||||||||||||||||||||||||||||||||
Sbjct: 943 aaaaggagagagctgaaggaaccgttgggttcatactgtcaacgtctctaacgatctctg 884
Query: 1757 agatacaatctttcttggtgtcaggaggtttgaaccctaatgacttcgacgctttcgtgt 1816
||||||||||||||||||||||||||||||||||||||||||||||||||||||||||||
Sbjct: 883 agatacaatctttcttggtgtcaggaggtttgaaccctaatgacttcgacgctttcgtgt 824
Query: 1817 gcaacagcgggagcgatctttactacacgtctgtcaactcggaagacggtcctttcgttg 1876
||||||||||||||||||||||||||||||||||||||||||||||||||||||||||||
Sbjct: 823 gcaacagcgggagcgatctttactacacgtctgtcaactcggaagacggtcctttcgttg 764
Query: 1877 ttgacttttactaccactcccacgtggagtatcgctggggtggtgaagggctgaggaaga 1936
||||||||||||||||||||||||||||||||||||||||||||||||||||||||||||
Sbjct: 763 ttgacttttactaccactcccacgtggagtatcgctggggtggtgaagggctgaggaaga 704
Query: 1937 ctttgatccgttgggcgtcttctgttaacgagaaaaaatctgaaaacgacgagcagattg 1996
| |||||||||||||||||||| ||||||||||||| | |||| || || |||||||| |
Sbjct: 703 cattgatccgttgggcgtcttcggttaacgagaaaagagctgagaatgatgagcagatag 644
Query: 1997 tcactcttgctgaacatctttcaaccgactactgttacacctttgcagtaaaaaaacctg 2056
||||||||||||| ||||||||||| |||||||| ||||||||||| || || || |||
Sbjct: 643 tcactcttgctgagcatctttcaactgactactgctacacctttgctgtcaagaagtctg 584
Query: 2057 cagcggtgcctccagtgagagagctccggaagctgctgaggatccaggccttgcgttgcc 2116
||||||| |||||||||||||||||| |||||||||| ||||||||||| |||||||| |
Sbjct: 583 cagcggtacctccagtgagagagctcaggaagctgcttaggatccaggcgttgcgttgtc 524
Query: 2117 atgtcgtttatagtcagaacggcactcgaataaacgtgatcccggtgctggcttctcgta 2176
|||||||||||||||| || ||||| ||||||||||||| || |||||||||||||||
Sbjct: 523 atgtcgtttatagtcaaaatggcaccagaataaacgtgataccagtgctggcttctcgtg 464
Query: 2177 tacaagccctaaggtatttgttcgttcgttggggcattgacatggcgaaaatggtggtgt 2236
|||||||||||||||| ||| | ||||| ||||| |||||| ||||||| ||||||||||
Sbjct: 463 tacaagccctaaggtacttggttgttcggtgggggattgacttggcgaagatggtggtgt 404
Query: 2237 tcgtgggagaatcaggcgacacggattacgaaggattgctgggaggacttcacaagagcg 2296
|||||||||||||||| ||||| ||||||||||||||||| ||||| |||||||||||||
Sbjct: 403 tcgtgggagaatcaggtgacactgattacgaaggattgctcggagggcttcacaagagcg 344
Query: 2297 ttgttctagaaggggtatcgtgcagcgcaagcaacgccttgcacgctaaccggagttatc 2356
|||| ||||||||||| || ||||||||||||||||| |||||| ||||| |||| ||||
Sbjct: 343 ttgtgctagaaggggtgtcttgcagcgcaagcaacgctttgcacactaacaggagctatc 284
Query: 2357 cactcactgatgtgatctccttagagagcaacaacgtggttcacgcacgcttggactcgg 2416
| |||||||| ||||||||||||||||||||||||||||||||||||| |||||| ||||
Sbjct: 283 ccctcactgacgtgatctccttagagagcaacaacgtggttcacgcacccttggattcgg 224
Query: 2417 atgttcgtgatgccctgaagaaactagagcttctcgaagactgaaac 2463
|| |||||||||||||||||||||||||||||||| | |||||||||
Sbjct: 223 atattcgtgatgccctgaagaaactagagcttctcaacgactgaaac 177
Score = 131 bits (66), Expect = 4e-029
Identities = 118/134 (88%), Gaps = 1/134 (0%)
Strand = Plus / Minus
Query: 2506 tggtaccaaatgcaaactactatctgtttcatagaccgcatggtttggtttatttttgtt 2565
|||||||||||| ||||||||||| ||||||| ||| ||||||||||||| ||| ||
Sbjct: 153 tggtaccaaatgtgaactactatctttttcataaaccacatggtttggttttgtttgatt 94
Query: 2566 tctttataactacggtcgtacataagctgccggaaataccgaactcttcatatggttgtc 2625
||||||| ||| ||| ||||||||||||||||||||||||||| ||| ||||||||||
Sbjct: 93 tctttattacttaagtcatacataagctgccggaaataccgaact-ttcgtatggttgtc 35
Query: 2626 tttttgacacccac 2639
||||||||||||||
Sbjct: 34 tttttgacacccac 21
>CL4477.Contig1_CKA size 409 gap 0 0%
Length = 409
Score = 406 bits (205), Expect = e-112
Identities = 358/409 (87%)
Strand = Plus / Minus
Query: 1488 ggacaggaagagcaaaatcgaagccgcggttatgaactggtccaaaggcaaagatagtag 1547
|||||||||||||||||||||||| || || |||||||||| |||||||||||||||||
Sbjct: 409 ggacaggaagagcaaaatcgaagctgctgtcctgaactggtctaaaggcaaagatagtag 350
Query: 1548 ccgcaaaatgggatcactggagaagtcagaggttaactctggaaagttccctgcggttcg 1607
||||||||||||||| ||||||| ||||||||||| ||| ||||||||||| ||||| |
Sbjct: 349 ccgcaaaatgggatcgctggagaggtcagaggttagctcaggaaagttcccggcggtgag 290
Query: 1608 gagaaggaagtttatcgtcgtgattgctcttgatttcgatggggagaatgacacgctaga 1667
||||||||||||||| || || ||||||||||| || ||||| || || ||||| ||||
Sbjct: 289 gagaaggaagtttattgttgtcattgctcttgactttgatggtgaaaaggacacactagc 230
Query: 1668 ggctacgagaaggattctagaggcagttgaaaaggagagagctgaaggaaccgttgggtt 1727
||||| || ||||| |||||||| |||||||||||||||||||| ||| | ||||||||
Sbjct: 229 tgctacaaggaggatcctagaggcggttgaaaaggagagagctgatggatctgttgggtt 170
Query: 1728 catactgtcaacgtctctaacgatctctgagatacaatctttcttggtgtcaggaggttt 1787
|||| ||||||| ||| ||| ||||| |||||| ||| ||||||| ||||||||| ||
Sbjct: 169 catattgtcaacatctttaaaaatctccgagataacatcgttcttggcgtcaggagggtt 110
Query: 1788 gaaccctaatgacttcgacgctttcgtgtgcaacagcgggagcgatctttactacacgtc 1847
||||||||||| |||||||||||||| ||||||||||||||||||||||| ||||| ||
Sbjct: 109 aaaccctaatgatttcgacgctttcgtatgcaacagcgggagcgatctttattacacatc 50
Query: 1848 tgtcaactcggaagacggtcctttcgttgttgacttttactaccactcc 1896
| ||| ||| ||||| |||||||| ||||||||||||||||||||||||
Sbjct: 49 tctcagctctgaagatggtccttttgttgttgacttttactaccactcc 1
>CL4477.Contig2_CKA size 205 gap 0 0%
Length = 205
Score = 264 bits (133), Expect = 5e-069
Identities = 187/205 (91%)
Strand = Plus / Minus
Query: 1022 tcatcaatccagctttcatcgaaccatttggacttactctcattgaggctgcagcccatg 1081
||||||||||||||||||| |||||||||||||||||||| ||||||||||||||| |||
Sbjct: 205 tcatcaatccagctttcattgaaccatttggacttactctaattgaggctgcagcctatg 146
Query: 1082 gtttgccaatggttgctacaaaaaatggtggtcctgtagatatacaccgggttctagaca 1141
|||||||||||||||||||| ||||||| ||||||||||||||||||||| |||| ||||
Sbjct: 145 gtttgccaatggttgctacacaaaatggcggtcctgtagatatacaccggattctggaca 86
Query: 1142 atggcctccttatagatccccatgatcagcaatctatttctgaagctcttcttaagcttg 1201
|||| |||||| | ||||| ||||||||||| ||| | || |||||||||||||||||||
Sbjct: 85 atgggctccttgtggatcctcatgatcagcagtctctctccgaagctcttcttaagcttg 26
Query: 1202 ttgccgataagcagctgtgggcaaa 1226
|||| |||||||| || ||||||||
Sbjct: 25 ttgctgataagcaactatgggcaaa 1
Database: D:\BioEdit\database\CKA-Unigene.fa
Posted date: Mar 29, 2014 3:43 PM
Number of letters in database: 55,733,722
Number of sequences in database: 73,084
Lambda K H
1.37 0.711 1.31
Gapped
Lambda K H
1.37 0.711 1.31
Matrix: blastn matrix:1 -3
Gap Penalties: Existence: 5, Extension: 2
Number of Hits to DB: 95,325
Number of Sequences: 73084
Number of extensions: 95325
Number of successful extensions: 7582
Number of sequences better than 1.0e-020: 4
Number of HSP's better than 0.0 without gapping: 4
Number of HSP's successfully gapped in prelim test: 0
Number of HSP's that attempted gapping in prelim test: 7573
Number of HSP's gapped (non-prelim): 5
length of query: 2762
length of database: 55,733,722
effective HSP length: 19
effective length of query: 2743
effective length of database: 54,345,126
effective search space: 149068680618
effective search space used: 149068680618
T: 0
A: 0
X1: 11 (21.8 bits)
X2: 15 (29.7 bits)
S1: 12 (24.3 bits)
S2: 52 (103.6 bits)
BLASTN 2.2.10 [Oct-19-2004]
Reference: Altschul, Stephen F., Thomas L. Madden, Alejandro A. Schaffer,
Jinghui Zhang, Zheng Zhang, Webb Miller, and David J. Lipman (1997),
Gapped BLAST and PSI-BLAST: a new generation of protein database search_x000D_ programs, Nucleic Acids Res. 25:3389-3402.
Query= CL6177.Contig2_NAU-YH size 248 gap 0 0%
(248 letters)
Database: D:\BioEdit\database\CKA-Unigene.fa
73,084 sequences; 55,733,722 total letters
Score E
Sequences producing significant alignments: (bits) Value
CL4477.Contig4_CKA size 2500 gap 0 0% 262 2e-069
CL4477.Contig3_CKA size 2624 gap 0 0% 262 2e-069
>CL4477.Contig4_CKA size 2500 gap 0 0%
Length = 2500
Score = 262 bits (132), Expect = 2e-069
Identities = 219/248 (88%)
Strand = Plus / Minus
Query: 1 gattctcactggccactcgctcggtcgagataagctggagcagcttttgaagcaaggccg 60
|||||||||||||||||||||||| |||||||| |||||||||||||||| ||||||||
Sbjct: 2328 gattctcactggccactcgctcggccgagataaattggagcagcttttgaaacaaggccg 2269
Query: 61 cctctcgaaagaggagataaactcgacttacaaaatcatgcgtcggatagagggtgagga 120
||| || ||||| |||||||| || |||||||| ||||||||||| || |||||||||||
Sbjct: 2268 cctttcaaaagaagagataaattcaacttacaagatcatgcgtcgaatcgagggtgagga 2209
Query: 121 gttagctgttgacgtttctgagatggtgataactagcacaaggcaggagatagatgagca 180
| || |||| |||||||| ||||||||||||||||| |||||||||| ||||||||
Sbjct: 2208 actgtctcttgatgtttctgaaatggtgataactagcacccggcaggagattgatgagca 2149
Query: 181 gtggaggttgtatgatgggtttgaccctatattggagcgtaagttgagagcaaggatcaa 240
||||||||||| ||||| |||||||| ||| |||||||||| ||||||||||||||||
Sbjct: 2148 atggaggttgtacgatggttttgaccccatactggagcgtaaactgagagcaaggatcaa 2089
Query: 241 gcggaatg 248
||||||||
Sbjct: 2088 gcggaatg 2081
>CL4477.Contig3_CKA size 2624 gap 0 0%
Length = 2624
Score = 262 bits (132), Expect = 2e-069
Identities = 219/248 (88%)
Strand = Plus / Minus
Query: 1 gattctcactggccactcgctcggtcgagataagctggagcagcttttgaagcaaggccg 60
|||||||||||||||||||||||| |||||||| |||||||||||||||| ||||||||
Sbjct: 2452 gattctcactggccactcgctcggccgagataaattggagcagcttttgaaacaaggccg 2393
Query: 61 cctctcgaaagaggagataaactcgacttacaaaatcatgcgtcggatagagggtgagga 120
||| || ||||| |||||||| || |||||||| ||||||||||| || |||||||||||
Sbjct: 2392 cctttcaaaagaagagataaattcaacttacaagatcatgcgtcgaatcgagggtgagga 2333
Query: 121 gttagctgttgacgtttctgagatggtgataactagcacaaggcaggagatagatgagca 180
| || |||| |||||||| ||||||||||||||||| |||||||||| ||||||||
Sbjct: 2332 actgtctcttgatgtttctgaaatggtgataactagcacccggcaggagattgatgagca 2273
Query: 181 gtggaggttgtatgatgggtttgaccctatattggagcgtaagttgagagcaaggatcaa 240
||||||||||| ||||| |||||||| ||| |||||||||| ||||||||||||||||
Sbjct: 2272 atggaggttgtacgatggttttgaccccatactggagcgtaaactgagagcaaggatcaa 2213
Query: 241 gcggaatg 248
||||||||
Sbjct: 2212 gcggaatg 2205
Database: D:\BioEdit\database\CKA-Unigene.fa
Posted date: Mar 29, 2014 3:43 PM
Number of letters in database: 55,733,722
Number of sequences in database: 73,084
Lambda K H
1.37 0.711 1.31
Gapped
Lambda K H
1.37 0.711 1.31
Matrix: blastn matrix:1 -3
Gap Penalties: Existence: 5, Extension: 2
Number of Hits to DB: 7723
Number of Sequences: 73084
Number of extensions: 7723
Number of successful extensions: 2117
Number of sequences better than 1.0e-020: 2
Number of HSP's better than 0.0 without gapping: 2
Number of HSP's successfully gapped in prelim test: 0
Number of HSP's that attempted gapping in prelim test: 2113
Number of HSP's gapped (non-prelim): 2
length of query: 248
length of database: 55,733,722
effective HSP length: 17
effective length of query: 231
effective length of database: 54,491,294
effective search space: 12587488914
effective search space used: 12587488914
T: 0
A: 0
X1: 11 (21.8 bits)
X2: 15 (29.7 bits)
S1: 12 (24.3 bits)
S2: 51 (101.6 bits)
BLASTN 2.2.10 [Oct-19-2004]
Reference: Altschul, Stephen F., Thomas L. Madden, Alejandro A. Schaffer,
Jinghui Zhang, Zheng Zhang, Webb Miller, and David J. Lipman (1997),
Gapped BLAST and PSI-BLAST: a new generation of protein database search_x000D_ programs, Nucleic Acids Res. 25:3389-3402.
Query= CL6177.Contig3_NAU-YH size 415 gap 0 0%
(415 letters)
Database: D:\BioEdit\database\CKA-Unigene.fa
73,084 sequences; 55,733,722 total letters
Score E
Sequences producing significant alignments: (bits) Value
CL4477.Contig1_CKA size 409 gap 0 0% 240 1e-062
CL4477.Contig4_CKA size 2500 gap 0 0% 206 1e-052
CL4477.Contig3_CKA size 2624 gap 0 0% 206 1e-052
>CL4477.Contig1_CKA size 409 gap 0 0%
Length = 409
Score = 240 bits (121), Expect = 1e-062
Identities = 145/153 (94%)
Strand = Plus / Minus
Query: 263 aagttcccggcggtgcggagaaggaagtatattgctgtcattgctcttgacttcgatggg 322
||||||||||||||| |||||||||||| ||||| |||||||||||||||||| |||||
Sbjct: 306 aagttcccggcggtgaggagaaggaagtttattgttgtcattgctcttgactttgatggt 247
Query: 323 gagaaagacacactagctgctacaagaaggatcctagaggcggttgaaaaggagagagct 382
|| || |||||||||||||||||||| |||||||||||||||||||||||||||||||||
Sbjct: 246 gaaaaggacacactagctgctacaaggaggatcctagaggcggttgaaaaggagagagct 187
Query: 383 gatggatctgttgggttcatattgtcaacatct 415
|||||||||||||||||||||||||||||||||
Sbjct: 186 gatggatctgttgggttcatattgtcaacatct 154
Score = 180 bits (91), Expect = 8e-045
Identities = 91/91 (100%)
Strand = Plus / Minus
Query: 172 ggacaggaagagcaaaatcgaagctgctgtcctgaactggtctaaaggcaaagatagtag 231
||||||||||||||||||||||||||||||||||||||||||||||||||||||||||||
Sbjct: 409 ggacaggaagagcaaaatcgaagctgctgtcctgaactggtctaaaggcaaagatagtag 350
Query: 232 ccgcaaaatgggatcgctggagaggtcagag 262
|||||||||||||||||||||||||||||||
Sbjct: 349 ccgcaaaatgggatcgctggagaggtcagag 319
>CL4477.Contig4_CKA size 2500 gap 0 0%
Length = 2500
Score = 206 bits (104), Expect = 1e-052
Identities = 227/267 (85%), Gaps = 12/267 (4%)
Strand = Plus / Minus
Query: 2 ccaagacatccccaatggcaaagcgatgatgatgacggtgacaactcagagcctgagtca 61
|||||||| ||||||||||||||||| |||| |||||| || ||||| || ||||||
Sbjct: 1322 ccaagacacccccaatggcaaagcgacgatgg---cggtgataattcagaacccgagtca 1266
Query: 62 cctagtgattccttgagagacatacaggatttatccttgaacttaaggttttcatttgac 121
|| ||||||||| ||||||| || ||||| |||| |||||||||||||| ||||| |||
Sbjct: 1265 cccagtgattccctgagagatattcaggacatatctttgaacttaaggttctcattcgac 1206
Query: 122 ggtggaagtggg------aacgacggctccatgaatcaagaagggagctcctccatggac 175
||||||||||| |||||||| |||||||| ||||| || |||||||||||||||
Sbjct: 1205 ggtggaagtggcggcaacaacgacggttccatgaaccaagacggtagctcctccatggac 1146
Query: 176 aggaagagcaaaatcgaagctgctgtcctgaactggtctaaaggcaaagatagtagccgc 235
|||||||||||||||||||| || || |||||||||| ||||||||||||||| |||
Sbjct: 1145 aggaagagcaaaatcgaagccgcggttatgaactggtccaaaggcaaagatagt---cgc 1089
Query: 236 aaaatgggatcgctggagaggtcagag 262
||||||||||| ||||||| |||||||
Sbjct: 1088 aaaatgggatcactggagaagtcagag 1062
Score = 145 bits (73), Expect = 4e-034
Identities = 130/149 (87%)
Strand = Plus / Minus
Query: 263 aagttcccggcggtgcggagaaggaagtatattgctgtcattgctcttgacttcgatggg 322
|||||||| ||||| ||||||||||||| ||| | || ||||||||||| |||||||||
Sbjct: 1049 aagttccctgcggttcggagaaggaagtttatcgtcgtgattgctcttgatttcgatggg 990
Query: 323 gagaaagacacactagctgctacaagaaggatcctagaggcggttgaaaaggagagagct 382
||||| ||||| |||| ||||| |||||||| |||||||| ||||||||||||||||||
Sbjct: 989 gagaatgacacgctagaggctacgagaaggattctagaggcagttgaaaaggagagagct 930
Query: 383 gatggatctgttgggttcatattgtcaac 411
|| ||| | |||||||||||| |||||||
Sbjct: 929 gaaggaaccgttgggttcatactgtcaac 901
>CL4477.Contig3_CKA size 2624 gap 0 0%
Length = 2624
Score = 206 bits (104), Expect = 1e-052
Identities = 227/267 (85%), Gaps = 12/267 (4%)
Strand = Plus / Minus
Query: 2 ccaagacatccccaatggcaaagcgatgatgatgacggtgacaactcagagcctgagtca 61
|||||||| ||||||||||||||||| |||| |||||| || ||||| || ||||||
Sbjct: 1446 ccaagacacccccaatggcaaagcgacgatgg---cggtgataattcagaacccgagtca 1390
Query: 62 cctagtgattccttgagagacatacaggatttatccttgaacttaaggttttcatttgac 121
|| ||||||||| ||||||| || ||||| |||| |||||||||||||| ||||| |||
Sbjct: 1389 cccagtgattccctgagagatattcaggacatatctttgaacttaaggttctcattcgac 1330
Query: 122 ggtggaagtggg------aacgacggctccatgaatcaagaagggagctcctccatggac 175
||||||||||| |||||||| |||||||| ||||| || |||||||||||||||
Sbjct: 1329 ggtggaagtggcggcaacaacgacggttccatgaaccaagacggtagctcctccatggac 1270
Query: 176 aggaagagcaaaatcgaagctgctgtcctgaactggtctaaaggcaaagatagtagccgc 235
|||||||||||||||||||| || || |||||||||| ||||||||||||||| |||
Sbjct: 1269 aggaagagcaaaatcgaagccgcggttatgaactggtccaaaggcaaagatagt---cgc 1213
Query: 236 aaaatgggatcgctggagaggtcagag 262
||||||||||| ||||||| |||||||
Sbjct: 1212 aaaatgggatcactggagaagtcagag 1186
Score = 145 bits (73), Expect = 4e-034
Identities = 130/149 (87%)
Strand = Plus / Minus
Query: 263 aagttcccggcggtgcggagaaggaagtatattgctgtcattgctcttgacttcgatggg 322
|||||||| ||||| ||||||||||||| ||| | || ||||||||||| |||||||||
Sbjct: 1173 aagttccctgcggttcggagaaggaagtttatcgtcgtgattgctcttgatttcgatggg 1114
Query: 323 gagaaagacacactagctgctacaagaaggatcctagaggcggttgaaaaggagagagct 382
||||| ||||| |||| ||||| |||||||| |||||||| ||||||||||||||||||
Sbjct: 1113 gagaatgacacgctagaggctacgagaaggattctagaggcagttgaaaaggagagagct 1054
Query: 383 gatggatctgttgggttcatattgtcaac 411
|| ||| | |||||||||||| |||||||
Sbjct: 1053 gaaggaaccgttgggttcatactgtcaac 1025
Database: D:\BioEdit\database\CKA-Unigene.fa
Posted date: Mar 29, 2014 3:43 PM
Number of letters in database: 55,733,722
Number of sequences in database: 73,084
Lambda K H
1.37 0.711 1.31
Gapped
Lambda K H
1.37 0.711 1.31
Matrix: blastn matrix:1 -3
Gap Penalties: Existence: 5, Extension: 2
Number of Hits to DB: 21,206
Number of Sequences: 73084
Number of extensions: 21206
Number of successful extensions: 1516
Number of sequences better than 1.0e-020: 3
Number of HSP's better than 0.0 without gapping: 3
Number of HSP's successfully gapped in prelim test: 0
Number of HSP's that attempted gapping in prelim test: 1504
Number of HSP's gapped (non-prelim): 8
length of query: 415
length of database: 55,733,722
effective HSP length: 17
effective length of query: 398
effective length of database: 54,491,294
effective search space: 21687535012
effective search space used: 21687535012
T: 0
A: 0
X1: 11 (21.8 bits)
X2: 15 (29.7 bits)
S1: 12 (24.3 bits)
S2: 51 (101.6 bits)
BLASTN 2.2.10 [Oct-19-2004]
Reference: Altschul, Stephen F., Thomas L. Madden, Alejandro A. Schaffer,
Jinghui Zhang, Zheng Zhang, Webb Miller, and David J. Lipman (1997),
Gapped BLAST and PSI-BLAST: a new generation of protein database search_x000D_ programs, Nucleic Acids Res. 25:3389-3402.
Query= CL6239.Contig1_NAU-YH size 1528 gap 0 0%
(1528 letters)
Database: D:\BioEdit\database\CKA-Unigene.fa
73,084 sequences; 55,733,722 total letters
Score E
Sequences producing significant alignments: (bits) Value
CL435.Contig4_CKA size 2359 gap 0 0% 2926 0.0
CL435.Contig7_CKA size 1776 gap 0 0% 2817 0.0
CL435.Contig3_CKA size 1688 gap 0 0% 1760 0.0
CL435.Contig5_CKA size 1105 gap 0 0% 1651 0.0
CL435.Contig8_CKA size 1622 gap 0 0% 1507 0.0
CL435.Contig2_CKA size 2205 gap 0 0% 1507 0.0
CL435.Contig1_CKA size 1534 gap 0 0% 1120 0.0
CL435.Contig6_CKA size 951 gap 0 0% 1011 0.0
Unigene27161_CKA size 205 gap 0 0% 168 1e-040
>CL435.Contig4_CKA size 2359 gap 0 0%
Length = 2359
Score = 2926 bits (1476), Expect = 0.0
Identities = 1489/1492 (99%), Gaps = 1/1492 (0%)
Strand = Plus / Plus
Query: 8 ttttttattgcaatata-taacatcttacagagtgtcgttattatccaccgtttacagcc 66
||||||||||||||||| ||||||||||||||||||||||||||||||||||||| ||||
Sbjct: 292 ttttttattgcaatataataacatcttacagagtgtcgttattatccaccgtttaaagcc 351
Query: 67 cattagtatatgaactgagataatataagcatatatagtagtagaggaaataaagaaaag 126
||||||||||||||||||||||||||||||||||||||||||||||||||||||||||||
Sbjct: 352 cattagtatatgaactgagataatataagcatatatagtagtagaggaaataaagaaaag 411
Query: 127 attatttgatcccataggcctctagagtggatagaatctccggaggtccaccattctctt 186
|||||||||||||||||||||||| |||||||||||||||||||||||||||||||||||
Sbjct: 412 attatttgatcccataggcctctaaagtggatagaatctccggaggtccaccattctctt 471
Query: 187 cgacataggaaatgttggagctgtctcgtggaacaacgtcttctcttttgaaattttctt 246
||||||||||||||||||||||||||||||||||||||||||||||||||||||||||||
Sbjct: 472 cgacataggaaatgttggagctgtctcgtggaacaacgtcttctcttttgaaattttctt 531
Query: 247 cactgcgaagaagcttctcactgtcagatcccactgcaccttttagaatgattattttgt 306
||||||||||||||||||||||||||||||||||||||||||||||||||||||||||||
Sbjct: 532 cactgcgaagaagcttctcactgtcagatcccactgcaccttttagaatgattattttgt 591
Query: 307 ggagaccacccagcaagtcttcatagtctgtgtctcccttctctcccagaaatagaacag 366
||||||||||||||||||||||||||||||||||||||||||||||||||||||||||||
Sbjct: 592 ggagaccacccagcaagtcttcatagtctgtgtctcccttctctcccagaaatagaacag 651
Query: 367 acttcgtcatatcaattccccaccttatcgaaagatacctgactgcttgtaatcttgatg 426
||||||||||||||||||||||||||||||||||||||||||||||||||||||||||||
Sbjct: 652 acttcgtcatatcaattccccaccttatcgaaagatacctgactgcttgtaatcttgatg 711
Query: 427 cacatagtggtataacatttattcttgttgcagcgtgtgtataaacaatgttacacctta 486
||||||||||||||||||||||||||||||||||||||||||||||||||||||||||||
Sbjct: 712 cacatagtggtataacatttattcttgttgcagcgtgtgtataaacaatgttacacctta 771
Query: 487 aacctctcatccgaagcctctgccttaggtcatcaactcttcgagtctcgactccttgtt 546
||||||||||||||||||||||||||||||||||||||||||||||||||||||||||||
Sbjct: 772 aacctctcatccgaagcctctgccttaggtcatcaactcttcgagtctcgactccttgtt 831
Query: 547 tgacagaaattgcatagcatcttgtactgcatgcgcttgtatactctgtgatgtcgtctt 606
||||||||||||||||||||||||||||||||||||||||||||||||||||||||||||
Sbjct: 832 tgacagaaattgcatagcatcttgtactgcatgcgcttgtatactctgtgatgtcgtctt 891
Query: 607 ctgtttcaggttctgtacaggcaagtctcagaatcactgaccttatactttcaccaggcc 666
||||||||||||||||||||||||||||||||||||||||||||||||||||||||||||
Sbjct: 892 ctgtttcaggttctgtacaggcaagtctcagaatcactgaccttatactttcaccaggcc 951
Query: 667 atttgtattccacgtgagcttcatagtctgcatcaacctccatatctctccatggatagt 726
||||||||||||||||||||||||||||||||||||||||||||||||||||||||||||
Sbjct: 952 atttgtattccacgtgagcttcatagtctgcatcaacctccatatctctccatggatagt 1011
Query: 727 aaatctcacttccgctgttacaaactattgcatcaaattcttccaaattaatcaggtatt 786
||||||||||||||||||||||||||||||||||||||||||||||||||||||||||||
Sbjct: 1012 aaatctcacttccgctgttacaaactattgcatcaaattcttccaaattaatcaggtatt 1071
Query: 787 tctttgtcatctccacaacttcttgcacgcttgaacctgttgccaggacaaagcctattt 846
||||||||||||||||||||||||||||||||||||||||||||||||||||||||||||
Sbjct: 1072 tctttgtcatctccacaacttcttgcacgcttgaacctgttgccaggacaaagcctattt 1131
Query: 847 ttcctttgcccgatgtcaaacctgcagttttcatcacattcttgatgatatcttccaaat 906
||||||||||||||||||||||||||||||||||||||||||||||||||||||||||||
Sbjct: 1132 ttcctttgcccgatgtcaaacctgcagttttcatcacattcttgatgatatcttccaaat 1191
Query: 907 tcgctttgatgtctccgttgtcatcgtaggaatcaacagtaatcacaaagagcatctgcc 966
||||||||||||||||||||||||||||||||||||||||||||||||||||||||||||
Sbjct: 1192 tcgctttgatgtctccgttgtcatcgtaggaatcaacagtaatcacaaagagcatctgcc 1251
Query: 967 ttcttccagggctgtagagagcagatggactaccacccttcatcgaattcatttgactta 1026
||||||||||||||||||||||||||||||||||||||||||||||||||||||||||||
Sbjct: 1252 ttcttccagggctgtagagagcagatggactaccacccttcatcgaattcatttgactta 1311
Query: 1027 tggcgttgactagtttcctctgtctagtgcttgcatctagttccccattgagcttgaaat 1086
||||||||||||||||||||||||||||||||||||||||||||||||||||||||||||
Sbjct: 1312 tggcgttgactagtttcctctgtctagtgcttgcatctagttccccattgagcttgaaat 1371
Query: 1087 ctccatccatggagaatctcaaagatatgtcatcgacatcacctagagaatcacttatag 1146
||||||||||||||||||||||||||||||||||||||||||||||||||||||||||||
Sbjct: 1372 ctccatccatggagaatctcaaagatatgtcatcgacatcacctagagaatcacttatag 1431
Query: 1147 gctcttctggaactttcattatgtcgagactactggttgggtgtcggtttctgcagtgtt 1206
||||||||||||||||||||||||||||||||||||||||||||||||||||||||||||
Sbjct: 1432 gctcttctggaactttcattatgtcgagactactggttgggtgtcggtttctgcagtgtt 1491
Query: 1207 caacatgggaaaggtagttacggcagtgctctggccatgaaaaacggtggatgttcttga 1266
||||||||||||||||||||||||||||||||||||||||||||||||||||||||||||
Sbjct: 1492 caacatgggaaaggtagttacggcagtgctctggccatgaaaaacggtggatgttcttga 1551
Query: 1267 gcccgttctttctgcactcagcccagagatgtttgttagctacgagctttagaagggcat 1326
||||||||||||||||||||||||||||||||||||||||||||||||||||||||||||
Sbjct: 1552 gcccgttctttctgcactcagcccagagatgtttgttagctacgagctttagaagggcat 1611
Query: 1327 cagaaatggcttgttgatcatgtgggtcgactagtagaccattgttcagtgccttcacga 1386
||||||||||||||||||||||||||||||||||||||||||||||||||||||||||||
Sbjct: 1612 cagaaatggcttgttgatcatgtgggtcgactagtagaccattgttcagtgccttcacga 1671
Query: 1387 tatcaacaggcccaccatttttggtggcaacaatgggcagaccataagcagctgcctcaa 1446
||||||||||||||||||||||||||||||||||||||||||||||||||||||||||||
Sbjct: 1672 tatcaacaggcccaccatttttggtggcaacaatgggcagaccataagcagctgcctcaa 1731
Query: 1447 tgagcgtgagaccaaacggctctaccagagctggattaatgaaaactccctt 1498
||||||||||||||||||||||||||||||||||||||||||||||||||||
Sbjct: 1732 tgagcgtgagaccaaacggctctaccagagctggattaatgaaaactccctt 1783
>CL435.Contig7_CKA size 1776 gap 0 0%
Length = 1776
Score = 2817 bits (1421), Expect = 0.0
Identities = 1434/1437 (99%), Gaps = 1/1437 (0%)
Strand = Plus / Plus
Query: 8 ttttttattgcaatata-taacatcttacagagtgtcgttattatccaccgtttacagcc 66
||||||||||||||||| ||||||||||||||||||||||||||||||||||||| ||||
Sbjct: 292 ttttttattgcaatataataacatcttacagagtgtcgttattatccaccgtttaaagcc 351
Query: 67 cattagtatatgaactgagataatataagcatatatagtagtagaggaaataaagaaaag 126
||||||||||||||||||||||||||||||||||||||||||||||||||||||||||||
Sbjct: 352 cattagtatatgaactgagataatataagcatatatagtagtagaggaaataaagaaaag 411
Query: 127 attatttgatcccataggcctctagagtggatagaatctccggaggtccaccattctctt 186
|||||||||||||||||||||||| |||||||||||||||||||||||||||||||||||
Sbjct: 412 attatttgatcccataggcctctaaagtggatagaatctccggaggtccaccattctctt 471
Query: 187 cgacataggaaatgttggagctgtctcgtggaacaacgtcttctcttttgaaattttctt 246
||||||||||||||||||||||||||||||||||||||||||||||||||||||||||||
Sbjct: 472 cgacataggaaatgttggagctgtctcgtggaacaacgtcttctcttttgaaattttctt 531
Query: 247 cactgcgaagaagcttctcactgtcagatcccactgcaccttttagaatgattattttgt 306
||||||||||||||||||||||||||||||||||||||||||||||||||||||||||||
Sbjct: 532 cactgcgaagaagcttctcactgtcagatcccactgcaccttttagaatgattattttgt 591
Query: 307 ggagaccacccagcaagtcttcatagtctgtgtctcccttctctcccagaaatagaacag 366
||||||||||||||||||||||||||||||||||||||||||||||||||||||||||||
Sbjct: 592 ggagaccacccagcaagtcttcatagtctgtgtctcccttctctcccagaaatagaacag 651
Query: 367 acttcgtcatatcaattccccaccttatcgaaagatacctgactgcttgtaatcttgatg 426
||||||||||||||||||||||||||||||||||||||||||||||||||||||||||||
Sbjct: 652 acttcgtcatatcaattccccaccttatcgaaagatacctgactgcttgtaatcttgatg 711
Query: 427 cacatagtggtataacatttattcttgttgcagcgtgtgtataaacaatgttacacctta 486
||||||||||||||||||||||||||||||||||||||||||||||||||||||||||||
Sbjct: 712 cacatagtggtataacatttattcttgttgcagcgtgtgtataaacaatgttacacctta 771
Query: 487 aacctctcatccgaagcctctgccttaggtcatcaactcttcgagtctcgactccttgtt 546
||||||||||||||||||||||||||||||||||||||||||||||||||||||||||||
Sbjct: 772 aacctctcatccgaagcctctgccttaggtcatcaactcttcgagtctcgactccttgtt 831
Query: 547 tgacagaaattgcatagcatcttgtactgcatgcgcttgtatactctgtgatgtcgtctt 606
||||||||||||||||||||||||||||||||||||||||||||||||||||||||||||
Sbjct: 832 tgacagaaattgcatagcatcttgtactgcatgcgcttgtatactctgtgatgtcgtctt 891
Query: 607 ctgtttcaggttctgtacaggcaagtctcagaatcactgaccttatactttcaccaggcc 666
||||||||||||||||||||||||||||||||||||||||||||||||||||||||||||
Sbjct: 892 ctgtttcaggttctgtacaggcaagtctcagaatcactgaccttatactttcaccaggcc 951
Query: 667 atttgtattccacgtgagcttcatagtctgcatcaacctccatatctctccatggatagt 726
||||||||||||||||||||||||||||||||||||||||||||||||||||||||||||
Sbjct: 952 atttgtattccacgtgagcttcatagtctgcatcaacctccatatctctccatggatagt 1011
Query: 727 aaatctcacttccgctgttacaaactattgcatcaaattcttccaaattaatcaggtatt 786
||||||||||||||||||||||||||||||||||||||||||||||||||||||||||||
Sbjct: 1012 aaatctcacttccgctgttacaaactattgcatcaaattcttccaaattaatcaggtatt 1071
Query: 787 tctttgtcatctccacaacttcttgcacgcttgaacctgttgccaggacaaagcctattt 846
||||||||||||||||||||||||||||||||||||||||||||||||||||||||||||
Sbjct: 1072 tctttgtcatctccacaacttcttgcacgcttgaacctgttgccaggacaaagcctattt 1131
Query: 847 ttcctttgcccgatgtcaaacctgcagttttcatcacattcttgatgatatcttccaaat 906
||||||||||||||||||||||||||||||||||||||||||||||||||||||||||||
Sbjct: 1132 ttcctttgcccgatgtcaaacctgcagttttcatcacattcttgatgatatcttccaaat 1191
Query: 907 tcgctttgatgtctccgttgtcatcgtaggaatcaacagtaatcacaaagagcatctgcc 966
||||||||||||||||||||||||||||||||||||||||||||||||||||||||||||
Sbjct: 1192 tcgctttgatgtctccgttgtcatcgtaggaatcaacagtaatcacaaagagcatctgcc 1251
Query: 967 ttcttccagggctgtagagagcagatggactaccacccttcatcgaattcatttgactta 1026
||||||||||||||||||||||||||||||||||||||||||||||||||||||||||||
Sbjct: 1252 ttcttccagggctgtagagagcagatggactaccacccttcatcgaattcatttgactta 1311
Query: 1027 tggcgttgactagtttcctctgtctagtgcttgcatctagttccccattgagcttgaaat 1086
||||||||||||||||||||||||||||||||||||||||||||||||||||||||||||
Sbjct: 1312 tggcgttgactagtttcctctgtctagtgcttgcatctagttccccattgagcttgaaat 1371
Query: 1087 ctccatccatggagaatctcaaagatatgtcatcgacatcacctagagaatcacttatag 1146
||||||||||||||||||||||||||||||||||||||||||||||||||||||||||||
Sbjct: 1372 ctccatccatggagaatctcaaagatatgtcatcgacatcacctagagaatcacttatag 1431
Query: 1147 gctcttctggaactttcattatgtcgagactactggttgggtgtcggtttctgcagtgtt 1206
||||||||||||||||||||||||||||||||||||||||||||||||||||||||||||
Sbjct: 1432 gctcttctggaactttcattatgtcgagactactggttgggtgtcggtttctgcagtgtt 1491
Query: 1207 caacatgggaaaggtagttacggcagtgctctggccatgaaaaacggtggatgttcttga 1266
||||||||||||||||||||||||||||||||||||||||||||||||||||||||||||
Sbjct: 1492 caacatgggaaaggtagttacggcagtgctctggccatgaaaaacggtggatgttcttga 1551
Query: 1267 gcccgttctttctgcactcagcccagagatgtttgttagctacgagctttagaagggcat 1326
||||||||||||||||||||||||||||||||||||||||||||||||||||||||||||
Sbjct: 1552 gcccgttctttctgcactcagcccagagatgtttgttagctacgagctttagaagggcat 1611
Query: 1327 cagaaatggcttgttgatcatgtgggtcgactagtagaccattgttcagtgccttcacga 1386
||||||||||||||||||||||||||||||||||||||||||||||||||||||||||||
Sbjct: 1612 cagaaatggcttgttgatcatgtgggtcgactagtagaccattgttcagtgccttcacga 1671
Query: 1387 tatcaacaggcccaccatttttggtggcaacaatgggcagaccataagcagctgcct 1443
|||||||||||||||||||||||||||||||||||||||||||||||||||||||||
Sbjct: 1672 tatcaacaggcccaccatttttggtggcaacaatgggcagaccataagcagctgcct 1728
>CL435.Contig3_CKA size 1688 gap 0 0%
Length = 1688
Score = 1760 bits (888), Expect = 0.0
Identities = 888/888 (100%)
Strand = Plus / Plus
Query: 611 ttcaggttctgtacaggcaagtctcagaatcactgaccttatactttcaccaggccattt 670
||||||||||||||||||||||||||||||||||||||||||||||||||||||||||||
Sbjct: 225 ttcaggttctgtacaggcaagtctcagaatcactgaccttatactttcaccaggccattt 284
Query: 671 gtattccacgtgagcttcatagtctgcatcaacctccatatctctccatggatagtaaat 730
||||||||||||||||||||||||||||||||||||||||||||||||||||||||||||
Sbjct: 285 gtattccacgtgagcttcatagtctgcatcaacctccatatctctccatggatagtaaat 344
Query: 731 ctcacttccgctgttacaaactattgcatcaaattcttccaaattaatcaggtatttctt 790
||||||||||||||||||||||||||||||||||||||||||||||||||||||||||||
Sbjct: 345 ctcacttccgctgttacaaactattgcatcaaattcttccaaattaatcaggtatttctt 404
Query: 791 tgtcatctccacaacttcttgcacgcttgaacctgttgccaggacaaagcctatttttcc 850
||||||||||||||||||||||||||||||||||||||||||||||||||||||||||||
Sbjct: 405 tgtcatctccacaacttcttgcacgcttgaacctgttgccaggacaaagcctatttttcc 464
Query: 851 tttgcccgatgtcaaacctgcagttttcatcacattcttgatgatatcttccaaattcgc 910
||||||||||||||||||||||||||||||||||||||||||||||||||||||||||||
Sbjct: 465 tttgcccgatgtcaaacctgcagttttcatcacattcttgatgatatcttccaaattcgc 524
Query: 911 tttgatgtctccgttgtcatcgtaggaatcaacagtaatcacaaagagcatctgccttct 970
||||||||||||||||||||||||||||||||||||||||||||||||||||||||||||
Sbjct: 525 tttgatgtctccgttgtcatcgtaggaatcaacagtaatcacaaagagcatctgccttct 584
Query: 971 tccagggctgtagagagcagatggactaccacccttcatcgaattcatttgacttatggc 1030
||||||||||||||||||||||||||||||||||||||||||||||||||||||||||||
Sbjct: 585 tccagggctgtagagagcagatggactaccacccttcatcgaattcatttgacttatggc 644
Query: 1031 gttgactagtttcctctgtctagtgcttgcatctagttccccattgagcttgaaatctcc 1090
||||||||||||||||||||||||||||||||||||||||||||||||||||||||||||
Sbjct: 645 gttgactagtttcctctgtctagtgcttgcatctagttccccattgagcttgaaatctcc 704
Query: 1091 atccatggagaatctcaaagatatgtcatcgacatcacctagagaatcacttataggctc 1150
||||||||||||||||||||||||||||||||||||||||||||||||||||||||||||
Sbjct: 705 atccatggagaatctcaaagatatgtcatcgacatcacctagagaatcacttataggctc 764
Query: 1151 ttctggaactttcattatgtcgagactactggttgggtgtcggtttctgcagtgttcaac 1210
||||||||||||||||||||||||||||||||||||||||||||||||||||||||||||
Sbjct: 765 ttctggaactttcattatgtcgagactactggttgggtgtcggtttctgcagtgttcaac 824
Query: 1211 atgggaaaggtagttacggcagtgctctggccatgaaaaacggtggatgttcttgagccc 1270
||||||||||||||||||||||||||||||||||||||||||||||||||||||||||||
Sbjct: 825 atgggaaaggtagttacggcagtgctctggccatgaaaaacggtggatgttcttgagccc 884
Query: 1271 gttctttctgcactcagcccagagatgtttgttagctacgagctttagaagggcatcaga 1330
||||||||||||||||||||||||||||||||||||||||||||||||||||||||||||
Sbjct: 885 gttctttctgcactcagcccagagatgtttgttagctacgagctttagaagggcatcaga 944
Query: 1331 aatggcttgttgatcatgtgggtcgactagtagaccattgttcagtgccttcacgatatc 1390
||||||||||||||||||||||||||||||||||||||||||||||||||||||||||||
Sbjct: 945 aatggcttgttgatcatgtgggtcgactagtagaccattgttcagtgccttcacgatatc 1004
Query: 1391 aacaggcccaccatttttggtggcaacaatgggcagaccataagcagctgcctcaatgag 1450
||||||||||||||||||||||||||||||||||||||||||||||||||||||||||||
Sbjct: 1005 aacaggcccaccatttttggtggcaacaatgggcagaccataagcagctgcctcaatgag 1064
Query: 1451 cgtgagaccaaacggctctaccagagctggattaatgaaaactccctt 1498
||||||||||||||||||||||||||||||||||||||||||||||||
Sbjct: 1065 cgtgagaccaaacggctctaccagagctggattaatgaaaactccctt 1112
>CL435.Contig5_CKA size 1105 gap 0 0%
Length = 1105
Score = 1651 bits (833), Expect = 0.0
Identities = 833/833 (100%)
Strand = Plus / Plus
Query: 611 ttcaggttctgtacaggcaagtctcagaatcactgaccttatactttcaccaggccattt 670
||||||||||||||||||||||||||||||||||||||||||||||||||||||||||||
Sbjct: 225 ttcaggttctgtacaggcaagtctcagaatcactgaccttatactttcaccaggccattt 284
Query: 671 gtattccacgtgagcttcatagtctgcatcaacctccatatctctccatggatagtaaat 730
||||||||||||||||||||||||||||||||||||||||||||||||||||||||||||
Sbjct: 285 gtattccacgtgagcttcatagtctgcatcaacctccatatctctccatggatagtaaat 344
Query: 731 ctcacttccgctgttacaaactattgcatcaaattcttccaaattaatcaggtatttctt 790
||||||||||||||||||||||||||||||||||||||||||||||||||||||||||||
Sbjct: 345 ctcacttccgctgttacaaactattgcatcaaattcttccaaattaatcaggtatttctt 404
Query: 791 tgtcatctccacaacttcttgcacgcttgaacctgttgccaggacaaagcctatttttcc 850
||||||||||||||||||||||||||||||||||||||||||||||||||||||||||||
Sbjct: 405 tgtcatctccacaacttcttgcacgcttgaacctgttgccaggacaaagcctatttttcc 464
Query: 851 tttgcccgatgtcaaacctgcagttttcatcacattcttgatgatatcttccaaattcgc 910
||||||||||||||||||||||||||||||||||||||||||||||||||||||||||||
Sbjct: 465 tttgcccgatgtcaaacctgcagttttcatcacattcttgatgatatcttccaaattcgc 524
Query: 911 tttgatgtctccgttgtcatcgtaggaatcaacagtaatcacaaagagcatctgccttct 970
||||||||||||||||||||||||||||||||||||||||||||||||||||||||||||
Sbjct: 525 tttgatgtctccgttgtcatcgtaggaatcaacagtaatcacaaagagcatctgccttct 584
Query: 971 tccagggctgtagagagcagatggactaccacccttcatcgaattcatttgacttatggc 1030
||||||||||||||||||||||||||||||||||||||||||||||||||||||||||||
Sbjct: 585 tccagggctgtagagagcagatggactaccacccttcatcgaattcatttgacttatggc 644
Query: 1031 gttgactagtttcctctgtctagtgcttgcatctagttccccattgagcttgaaatctcc 1090
||||||||||||||||||||||||||||||||||||||||||||||||||||||||||||
Sbjct: 645 gttgactagtttcctctgtctagtgcttgcatctagttccccattgagcttgaaatctcc 704
Query: 1091 atccatggagaatctcaaagatatgtcatcgacatcacctagagaatcacttataggctc 1150
||||||||||||||||||||||||||||||||||||||||||||||||||||||||||||
Sbjct: 705 atccatggagaatctcaaagatatgtcatcgacatcacctagagaatcacttataggctc 764
Query: 1151 ttctggaactttcattatgtcgagactactggttgggtgtcggtttctgcagtgttcaac 1210
||||||||||||||||||||||||||||||||||||||||||||||||||||||||||||
Sbjct: 765 ttctggaactttcattatgtcgagactactggttgggtgtcggtttctgcagtgttcaac 824
Query: 1211 atgggaaaggtagttacggcagtgctctggccatgaaaaacggtggatgttcttgagccc 1270
||||||||||||||||||||||||||||||||||||||||||||||||||||||||||||
Sbjct: 825 atgggaaaggtagttacggcagtgctctggccatgaaaaacggtggatgttcttgagccc 884
Query: 1271 gttctttctgcactcagcccagagatgtttgttagctacgagctttagaagggcatcaga 1330
||||||||||||||||||||||||||||||||||||||||||||||||||||||||||||
Sbjct: 885 gttctttctgcactcagcccagagatgtttgttagctacgagctttagaagggcatcaga 944
Query: 1331 aatggcttgttgatcatgtgggtcgactagtagaccattgttcagtgccttcacgatatc 1390
||||||||||||||||||||||||||||||||||||||||||||||||||||||||||||
Sbjct: 945 aatggcttgttgatcatgtgggtcgactagtagaccattgttcagtgccttcacgatatc 1004
Query: 1391 aacaggcccaccatttttggtggcaacaatgggcagaccataagcagctgcct 1443
|||||||||||||||||||||||||||||||||||||||||||||||||||||
Sbjct: 1005 aacaggcccaccatttttggtggcaacaatgggcagaccataagcagctgcct 1057
>CL435.Contig8_CKA size 1622 gap 0 0%
Length = 1622
Score = 1507 bits (760), Expect = 0.0
Identities = 773/776 (99%), Gaps = 1/776 (0%)
Strand = Plus / Plus
Query: 8 ttttttattgcaatata-taacatcttacagagtgtcgttattatccaccgtttacagcc 66
||||||||||||||||| ||||||||||||||||||||||||||||||||||||| ||||
Sbjct: 292 ttttttattgcaatataataacatcttacagagtgtcgttattatccaccgtttaaagcc 351
Query: 67 cattagtatatgaactgagataatataagcatatatagtagtagaggaaataaagaaaag 126
||||||||||||||||||||||||||||||||||||||||||||||||||||||||||||
Sbjct: 352 cattagtatatgaactgagataatataagcatatatagtagtagaggaaataaagaaaag 411
Query: 127 attatttgatcccataggcctctagagtggatagaatctccggaggtccaccattctctt 186
|||||||||||||||||||||||| |||||||||||||||||||||||||||||||||||
Sbjct: 412 attatttgatcccataggcctctaaagtggatagaatctccggaggtccaccattctctt 471
Query: 187 cgacataggaaatgttggagctgtctcgtggaacaacgtcttctcttttgaaattttctt 246
||||||||||||||||||||||||||||||||||||||||||||||||||||||||||||
Sbjct: 472 cgacataggaaatgttggagctgtctcgtggaacaacgtcttctcttttgaaattttctt 531
Query: 247 cactgcgaagaagcttctcactgtcagatcccactgcaccttttagaatgattattttgt 306
||||||||||||||||||||||||||||||||||||||||||||||||||||||||||||
Sbjct: 532 cactgcgaagaagcttctcactgtcagatcccactgcaccttttagaatgattattttgt 591
Query: 307 ggagaccacccagcaagtcttcatagtctgtgtctcccttctctcccagaaatagaacag 366
||||||||||||||||||||||||||||||||||||||||||||||||||||||||||||
Sbjct: 592 ggagaccacccagcaagtcttcatagtctgtgtctcccttctctcccagaaatagaacag 651
Query: 367 acttcgtcatatcaattccccaccttatcgaaagatacctgactgcttgtaatcttgatg 426
||||||||||||||||||||||||||||||||||||||||||||||||||||||||||||
Sbjct: 652 acttcgtcatatcaattccccaccttatcgaaagatacctgactgcttgtaatcttgatg 711
Query: 427 cacatagtggtataacatttattcttgttgcagcgtgtgtataaacaatgttacacctta 486
||||||||||||||||||||||||||||||||||||||||||||||||||||||||||||
Sbjct: 712 cacatagtggtataacatttattcttgttgcagcgtgtgtataaacaatgttacacctta 771
Query: 487 aacctctcatccgaagcctctgccttaggtcatcaactcttcgagtctcgactccttgtt 546
||||||||||||||||||||||||||||||||||||||||||||||||||||||||||||
Sbjct: 772 aacctctcatccgaagcctctgccttaggtcatcaactcttcgagtctcgactccttgtt 831
Query: 547 tgacagaaattgcatagcatcttgtactgcatgcgcttgtatactctgtgatgtcgtctt 606
||||||||||||||||||||||||||||||||||||||||||||||||||||||||||||
Sbjct: 832 tgacagaaattgcatagcatcttgtactgcatgcgcttgtatactctgtgatgtcgtctt 891
Query: 607 ctgtttcaggttctgtacaggcaagtctcagaatcactgaccttatactttcaccaggcc 666
||||||||||||||||||||||||||||||||||||||||||||||||||||||||||||
Sbjct: 892 ctgtttcaggttctgtacaggcaagtctcagaatcactgaccttatactttcaccaggcc 951
Query: 667 atttgtattccacgtgagcttcatagtctgcatcaacctccatatctctccatggatagt 726
||||||||||||||||||||||||||||||||||||||||||||||||||||||||||||
Sbjct: 952 atttgtattccacgtgagcttcatagtctgcatcaacctccatatctctccatggatagt 1011
Query: 727 aaatctcacttccgctgttacaaactattgcatcaaattcttccaaattaatcagg 782
||||||||||||||||||||||||||||||||||||||||||||||||||||||||
Sbjct: 1012 aaatctcacttccgctgttacaaactattgcatcaaattcttccaaattaatcagg 1067
Score = 1011 bits (510), Expect = 0.0
Identities = 510/510 (100%)
Strand = Plus / Plus
Query: 934 aggaatcaacagtaatcacaaagagcatctgccttcttccagggctgtagagagcagatg 993
||||||||||||||||||||||||||||||||||||||||||||||||||||||||||||
Sbjct: 1065 aggaatcaacagtaatcacaaagagcatctgccttcttccagggctgtagagagcagatg 1124
Query: 994 gactaccacccttcatcgaattcatttgacttatggcgttgactagtttcctctgtctag 1053
||||||||||||||||||||||||||||||||||||||||||||||||||||||||||||
Sbjct: 1125 gactaccacccttcatcgaattcatttgacttatggcgttgactagtttcctctgtctag 1184
Query: 1054 tgcttgcatctagttccccattgagcttgaaatctccatccatggagaatctcaaagata 1113
||||||||||||||||||||||||||||||||||||||||||||||||||||||||||||
Sbjct: 1185 tgcttgcatctagttccccattgagcttgaaatctccatccatggagaatctcaaagata 1244
Query: 1114 tgtcatcgacatcacctagagaatcacttataggctcttctggaactttcattatgtcga 1173
||||||||||||||||||||||||||||||||||||||||||||||||||||||||||||
Sbjct: 1245 tgtcatcgacatcacctagagaatcacttataggctcttctggaactttcattatgtcga 1304
Query: 1174 gactactggttgggtgtcggtttctgcagtgttcaacatgggaaaggtagttacggcagt 1233
||||||||||||||||||||||||||||||||||||||||||||||||||||||||||||
Sbjct: 1305 gactactggttgggtgtcggtttctgcagtgttcaacatgggaaaggtagttacggcagt 1364
Query: 1234 gctctggccatgaaaaacggtggatgttcttgagcccgttctttctgcactcagcccaga 1293
||||||||||||||||||||||||||||||||||||||||||||||||||||||||||||
Sbjct: 1365 gctctggccatgaaaaacggtggatgttcttgagcccgttctttctgcactcagcccaga 1424
Query: 1294 gatgtttgttagctacgagctttagaagggcatcagaaatggcttgttgatcatgtgggt 1353
||||||||||||||||||||||||||||||||||||||||||||||||||||||||||||
Sbjct: 1425 gatgtttgttagctacgagctttagaagggcatcagaaatggcttgttgatcatgtgggt 1484
Query: 1354 cgactagtagaccattgttcagtgccttcacgatatcaacaggcccaccatttttggtgg 1413
||||||||||||||||||||||||||||||||||||||||||||||||||||||||||||
Sbjct: 1485 cgactagtagaccattgttcagtgccttcacgatatcaacaggcccaccatttttggtgg 1544
Query: 1414 caacaatgggcagaccataagcagctgcct 1443
||||||||||||||||||||||||||||||
Sbjct: 1545 caacaatgggcagaccataagcagctgcct 1574
>CL435.Contig2_CKA size 2205 gap 0 0%
Length = 2205
Score = 1507 bits (760), Expect = 0.0
Identities = 773/776 (99%), Gaps = 1/776 (0%)
Strand = Plus / Plus
Query: 8 ttttttattgcaatata-taacatcttacagagtgtcgttattatccaccgtttacagcc 66
||||||||||||||||| ||||||||||||||||||||||||||||||||||||| ||||
Sbjct: 292 ttttttattgcaatataataacatcttacagagtgtcgttattatccaccgtttaaagcc 351
Query: 67 cattagtatatgaactgagataatataagcatatatagtagtagaggaaataaagaaaag 126
||||||||||||||||||||||||||||||||||||||||||||||||||||||||||||
Sbjct: 352 cattagtatatgaactgagataatataagcatatatagtagtagaggaaataaagaaaag 411
Query: 127 attatttgatcccataggcctctagagtggatagaatctccggaggtccaccattctctt 186
|||||||||||||||||||||||| |||||||||||||||||||||||||||||||||||
Sbjct: 412 attatttgatcccataggcctctaaagtggatagaatctccggaggtccaccattctctt 471
Query: 187 cgacataggaaatgttggagctgtctcgtggaacaacgtcttctcttttgaaattttctt 246
||||||||||||||||||||||||||||||||||||||||||||||||||||||||||||
Sbjct: 472 cgacataggaaatgttggagctgtctcgtggaacaacgtcttctcttttgaaattttctt 531
Query: 247 cactgcgaagaagcttctcactgtcagatcccactgcaccttttagaatgattattttgt 306
||||||||||||||||||||||||||||||||||||||||||||||||||||||||||||
Sbjct: 532 cactgcgaagaagcttctcactgtcagatcccactgcaccttttagaatgattattttgt 591
Query: 307 ggagaccacccagcaagtcttcatagtctgtgtctcccttctctcccagaaatagaacag 366
||||||||||||||||||||||||||||||||||||||||||||||||||||||||||||
Sbjct: 592 ggagaccacccagcaagtcttcatagtctgtgtctcccttctctcccagaaatagaacag 651
Query: 367 acttcgtcatatcaattccccaccttatcgaaagatacctgactgcttgtaatcttgatg 426
||||||||||||||||||||||||||||||||||||||||||||||||||||||||||||
Sbjct: 652 acttcgtcatatcaattccccaccttatcgaaagatacctgactgcttgtaatcttgatg 711
Query: 427 cacatagtggtataacatttattcttgttgcagcgtgtgtataaacaatgttacacctta 486
||||||||||||||||||||||||||||||||||||||||||||||||||||||||||||
Sbjct: 712 cacatagtggtataacatttattcttgttgcagcgtgtgtataaacaatgttacacctta 771
Query: 487 aacctctcatccgaagcctctgccttaggtcatcaactcttcgagtctcgactccttgtt 546
||||||||||||||||||||||||||||||||||||||||||||||||||||||||||||
Sbjct: 772 aacctctcatccgaagcctctgccttaggtcatcaactcttcgagtctcgactccttgtt 831
Query: 547 tgacagaaattgcatagcatcttgtactgcatgcgcttgtatactctgtgatgtcgtctt 606
||||||||||||||||||||||||||||||||||||||||||||||||||||||||||||
Sbjct: 832 tgacagaaattgcatagcatcttgtactgcatgcgcttgtatactctgtgatgtcgtctt 891
Query: 607 ctgtttcaggttctgtacaggcaagtctcagaatcactgaccttatactttcaccaggcc 666
||||||||||||||||||||||||||||||||||||||||||||||||||||||||||||
Sbjct: 892 ctgtttcaggttctgtacaggcaagtctcagaatcactgaccttatactttcaccaggcc 951
Query: 667 atttgtattccacgtgagcttcatagtctgcatcaacctccatatctctccatggatagt 726
||||||||||||||||||||||||||||||||||||||||||||||||||||||||||||
Sbjct: 952 atttgtattccacgtgagcttcatagtctgcatcaacctccatatctctccatggatagt 1011
Query: 727 aaatctcacttccgctgttacaaactattgcatcaaattcttccaaattaatcagg 782
||||||||||||||||||||||||||||||||||||||||||||||||||||||||
Sbjct: 1012 aaatctcacttccgctgttacaaactattgcatcaaattcttccaaattaatcagg 1067
Score = 1120 bits (565), Expect = 0.0
Identities = 565/565 (100%)
Strand = Plus / Plus
Query: 934 aggaatcaacagtaatcacaaagagcatctgccttcttccagggctgtagagagcagatg 993
||||||||||||||||||||||||||||||||||||||||||||||||||||||||||||
Sbjct: 1065 aggaatcaacagtaatcacaaagagcatctgccttcttccagggctgtagagagcagatg 1124
Query: 994 gactaccacccttcatcgaattcatttgacttatggcgttgactagtttcctctgtctag 1053
||||||||||||||||||||||||||||||||||||||||||||||||||||||||||||
Sbjct: 1125 gactaccacccttcatcgaattcatttgacttatggcgttgactagtttcctctgtctag 1184
Query: 1054 tgcttgcatctagttccccattgagcttgaaatctccatccatggagaatctcaaagata 1113
||||||||||||||||||||||||||||||||||||||||||||||||||||||||||||
Sbjct: 1185 tgcttgcatctagttccccattgagcttgaaatctccatccatggagaatctcaaagata 1244
Query: 1114 tgtcatcgacatcacctagagaatcacttataggctcttctggaactttcattatgtcga 1173
||||||||||||||||||||||||||||||||||||||||||||||||||||||||||||
Sbjct: 1245 tgtcatcgacatcacctagagaatcacttataggctcttctggaactttcattatgtcga 1304
Query: 1174 gactactggttgggtgtcggtttctgcagtgttcaacatgggaaaggtagttacggcagt 1233
||||||||||||||||||||||||||||||||||||||||||||||||||||||||||||
Sbjct: 1305 gactactggttgggtgtcggtttctgcagtgttcaacatgggaaaggtagttacggcagt 1364
Query: 1234 gctctggccatgaaaaacggtggatgttcttgagcccgttctttctgcactcagcccaga 1293
||||||||||||||||||||||||||||||||||||||||||||||||||||||||||||
Sbjct: 1365 gctctggccatgaaaaacggtggatgttcttgagcccgttctttctgcactcagcccaga 1424
Query: 1294 gatgtttgttagctacgagctttagaagggcatcagaaatggcttgttgatcatgtgggt 1353
||||||||||||||||||||||||||||||||||||||||||||||||||||||||||||
Sbjct: 1425 gatgtttgttagctacgagctttagaagggcatcagaaatggcttgttgatcatgtgggt 1484
Query: 1354 cgactagtagaccattgttcagtgccttcacgatatcaacaggcccaccatttttggtgg 1413
||||||||||||||||||||||||||||||||||||||||||||||||||||||||||||
Sbjct: 1485 cgactagtagaccattgttcagtgccttcacgatatcaacaggcccaccatttttggtgg 1544
Query: 1414 caacaatgggcagaccataagcagctgcctcaatgagcgtgagaccaaacggctctacca 1473
||||||||||||||||||||||||||||||||||||||||||||||||||||||||||||
Sbjct: 1545 caacaatgggcagaccataagcagctgcctcaatgagcgtgagaccaaacggctctacca 1604
Query: 1474 gagctggattaatgaaaactccctt 1498
|||||||||||||||||||||||||
Sbjct: 1605 gagctggattaatgaaaactccctt 1629
>CL435.Contig1_CKA size 1534 gap 0 0%
Length = 1534
Score = 1120 bits (565), Expect = 0.0
Identities = 565/565 (100%)
Strand = Plus / Plus
Query: 934 aggaatcaacagtaatcacaaagagcatctgccttcttccagggctgtagagagcagatg 993
||||||||||||||||||||||||||||||||||||||||||||||||||||||||||||
Sbjct: 394 aggaatcaacagtaatcacaaagagcatctgccttcttccagggctgtagagagcagatg 453
Query: 994 gactaccacccttcatcgaattcatttgacttatggcgttgactagtttcctctgtctag 1053
||||||||||||||||||||||||||||||||||||||||||||||||||||||||||||
Sbjct: 454 gactaccacccttcatcgaattcatttgacttatggcgttgactagtttcctctgtctag 513
Query: 1054 tgcttgcatctagttccccattgagcttgaaatctccatccatggagaatctcaaagata 1113
||||||||||||||||||||||||||||||||||||||||||||||||||||||||||||
Sbjct: 514 tgcttgcatctagttccccattgagcttgaaatctccatccatggagaatctcaaagata 573
Query: 1114 tgtcatcgacatcacctagagaatcacttataggctcttctggaactttcattatgtcga 1173
||||||||||||||||||||||||||||||||||||||||||||||||||||||||||||
Sbjct: 574 tgtcatcgacatcacctagagaatcacttataggctcttctggaactttcattatgtcga 633
Query: 1174 gactactggttgggtgtcggtttctgcagtgttcaacatgggaaaggtagttacggcagt 1233
||||||||||||||||||||||||||||||||||||||||||||||||||||||||||||
Sbjct: 634 gactactggttgggtgtcggtttctgcagtgttcaacatgggaaaggtagttacggcagt 693
Query: 1234 gctctggccatgaaaaacggtggatgttcttgagcccgttctttctgcactcagcccaga 1293
||||||||||||||||||||||||||||||||||||||||||||||||||||||||||||
Sbjct: 694 gctctggccatgaaaaacggtggatgttcttgagcccgttctttctgcactcagcccaga 753
Query: 1294 gatgtttgttagctacgagctttagaagggcatcagaaatggcttgttgatcatgtgggt 1353
||||||||||||||||||||||||||||||||||||||||||||||||||||||||||||
Sbjct: 754 gatgtttgttagctacgagctttagaagggcatcagaaatggcttgttgatcatgtgggt 813
Query: 1354 cgactagtagaccattgttcagtgccttcacgatatcaacaggcccaccatttttggtgg 1413
||||||||||||||||||||||||||||||||||||||||||||||||||||||||||||
Sbjct: 814 cgactagtagaccattgttcagtgccttcacgatatcaacaggcccaccatttttggtgg 873
Query: 1414 caacaatgggcagaccataagcagctgcctcaatgagcgtgagaccaaacggctctacca 1473
||||||||||||||||||||||||||||||||||||||||||||||||||||||||||||
Sbjct: 874 caacaatgggcagaccataagcagctgcctcaatgagcgtgagaccaaacggctctacca 933
Query: 1474 gagctggattaatgaaaactccctt 1498
|||||||||||||||||||||||||
Sbjct: 934 gagctggattaatgaaaactccctt 958
Score = 341 bits (172), Expect = 1e-092
Identities = 172/172 (100%)
Strand = Plus / Plus
Query: 611 ttcaggttctgtacaggcaagtctcagaatcactgaccttatactttcaccaggccattt 670
||||||||||||||||||||||||||||||||||||||||||||||||||||||||||||
Sbjct: 225 ttcaggttctgtacaggcaagtctcagaatcactgaccttatactttcaccaggccattt 284
Query: 671 gtattccacgtgagcttcatagtctgcatcaacctccatatctctccatggatagtaaat 730
||||||||||||||||||||||||||||||||||||||||||||||||||||||||||||
Sbjct: 285 gtattccacgtgagcttcatagtctgcatcaacctccatatctctccatggatagtaaat 344
Query: 731 ctcacttccgctgttacaaactattgcatcaaattcttccaaattaatcagg 782
||||||||||||||||||||||||||||||||||||||||||||||||||||
Sbjct: 345 ctcacttccgctgttacaaactattgcatcaaattcttccaaattaatcagg 396
>CL435.Contig6_CKA size 951 gap 0 0%
Length = 951
Score = 1011 bits (510), Expect = 0.0
Identities = 510/510 (100%)
Strand = Plus / Plus
Query: 934 aggaatcaacagtaatcacaaagagcatctgccttcttccagggctgtagagagcagatg 993
||||||||||||||||||||||||||||||||||||||||||||||||||||||||||||
Sbjct: 394 aggaatcaacagtaatcacaaagagcatctgccttcttccagggctgtagagagcagatg 453
Query: 994 gactaccacccttcatcgaattcatttgacttatggcgttgactagtttcctctgtctag 1053
||||||||||||||||||||||||||||||||||||||||||||||||||||||||||||
Sbjct: 454 gactaccacccttcatcgaattcatttgacttatggcgttgactagtttcctctgtctag 513
Query: 1054 tgcttgcatctagttccccattgagcttgaaatctccatccatggagaatctcaaagata 1113
||||||||||||||||||||||||||||||||||||||||||||||||||||||||||||
Sbjct: 514 tgcttgcatctagttccccattgagcttgaaatctccatccatggagaatctcaaagata 573
Query: 1114 tgtcatcgacatcacctagagaatcacttataggctcttctggaactttcattatgtcga 1173
||||||||||||||||||||||||||||||||||||||||||||||||||||||||||||
Sbjct: 574 tgtcatcgacatcacctagagaatcacttataggctcttctggaactttcattatgtcga 633
Query: 1174 gactactggttgggtgtcggtttctgcagtgttcaacatgggaaaggtagttacggcagt 1233
||||||||||||||||||||||||||||||||||||||||||||||||||||||||||||
Sbjct: 634 gactactggttgggtgtcggtttctgcagtgttcaacatgggaaaggtagttacggcagt 693
Query: 1234 gctctggccatgaaaaacggtggatgttcttgagcccgttctttctgcactcagcccaga 1293
||||||||||||||||||||||||||||||||||||||||||||||||||||||||||||
Sbjct: 694 gctctggccatgaaaaacggtggatgttcttgagcccgttctttctgcactcagcccaga 753
Query: 1294 gatgtttgttagctacgagctttagaagggcatcagaaatggcttgttgatcatgtgggt 1353
||||||||||||||||||||||||||||||||||||||||||||||||||||||||||||
Sbjct: 754 gatgtttgttagctacgagctttagaagggcatcagaaatggcttgttgatcatgtgggt 813
Query: 1354 cgactagtagaccattgttcagtgccttcacgatatcaacaggcccaccatttttggtgg 1413
||||||||||||||||||||||||||||||||||||||||||||||||||||||||||||
Sbjct: 814 cgactagtagaccattgttcagtgccttcacgatatcaacaggcccaccatttttggtgg 873
Query: 1414 caacaatgggcagaccataagcagctgcct 1443
||||||||||||||||||||||||||||||
Sbjct: 874 caacaatgggcagaccataagcagctgcct 903
Score = 341 bits (172), Expect = 1e-092
Identities = 172/172 (100%)
Strand = Plus / Plus
Query: 611 ttcaggttctgtacaggcaagtctcagaatcactgaccttatactttcaccaggccattt 670
||||||||||||||||||||||||||||||||||||||||||||||||||||||||||||
Sbjct: 225 ttcaggttctgtacaggcaagtctcagaatcactgaccttatactttcaccaggccattt 284
Query: 671 gtattccacgtgagcttcatagtctgcatcaacctccatatctctccatggatagtaaat 730
||||||||||||||||||||||||||||||||||||||||||||||||||||||||||||
Sbjct: 285 gtattccacgtgagcttcatagtctgcatcaacctccatatctctccatggatagtaaat 344
Query: 731 ctcacttccgctgttacaaactattgcatcaaattcttccaaattaatcagg 782
||||||||||||||||||||||||||||||||||||||||||||||||||||
Sbjct: 345 ctcacttccgctgttacaaactattgcatcaaattcttccaaattaatcagg 396
>Unigene27161_CKA size 205 gap 0 0%
Length = 205
Score = 168 bits (85), Expect = 1e-040
Identities = 85/85 (100%)
Strand = Plus / Plus
Query: 1444 caatgagcgtgagaccaaacggctctaccagagctggattaatgaaaactcccttcaaga 1503
||||||||||||||||||||||||||||||||||||||||||||||||||||||||||||
Sbjct: 1 caatgagcgtgagaccaaacggctctaccagagctggattaatgaaaactcccttcaaga 60
Query: 1504 gagaaagctcaccataaagattaag 1528
|||||||||||||||||||||||||
Sbjct: 61 gagaaagctcaccataaagattaag 85
Database: D:\BioEdit\database\CKA-Unigene.fa
Posted date: Mar 29, 2014 3:43 PM
Number of letters in database: 55,733,722
Number of sequences in database: 73,084
Lambda K H
1.37 0.711 1.31
Gapped
Lambda K H
1.37 0.711 1.31
Matrix: blastn matrix:1 -3
Gap Penalties: Existence: 5, Extension: 2
Number of Hits to DB: 53,533
Number of Sequences: 73084
Number of extensions: 53533
Number of successful extensions: 3940
Number of sequences better than 1.0e-020: 9
Number of HSP's better than 0.0 without gapping: 9
Number of HSP's successfully gapped in prelim test: 0
Number of HSP's that attempted gapping in prelim test: 3923
Number of HSP's gapped (non-prelim): 13
length of query: 1528
length of database: 55,733,722
effective HSP length: 18
effective length of query: 1510
effective length of database: 54,418,210
effective search space: 82171497100
effective search space used: 82171497100
T: 0
A: 0
X1: 11 (21.8 bits)
X2: 15 (29.7 bits)
S1: 12 (24.3 bits)
S2: 52 (103.6 bits)
BLASTN 2.2.10 [Oct-19-2004]
Reference: Altschul, Stephen F., Thomas L. Madden, Alejandro A. Schaffer,
Jinghui Zhang, Zheng Zhang, Webb Miller, and David J. Lipman (1997),
Gapped BLAST and PSI-BLAST: a new generation of protein database search_x000D_ programs, Nucleic Acids Res. 25:3389-3402.
Query= CL6239.Contig2_NAU-YH size 1516 gap 0 0%
(1516 letters)
Database: D:\BioEdit\database\CKA-Unigene.fa
73,084 sequences; 55,733,722 total letters
Score E
Sequences producing significant alignments: (bits) Value
CL435.Contig7_CKA size 1776 gap 0 0% 2912 0.0
CL435.Contig4_CKA size 2359 gap 0 0% 2817 0.0
CL435.Contig5_CKA size 1105 gap 0 0% 1746 0.0
CL435.Contig3_CKA size 1688 gap 0 0% 1651 0.0
CL435.Contig8_CKA size 1622 gap 0 0% 1507 0.0
CL435.Contig2_CKA size 2205 gap 0 0% 1507 0.0
CL435.Contig6_CKA size 951 gap 0 0% 1106 0.0
CL435.Contig1_CKA size 1534 gap 0 0% 1011 0.0
>CL435.Contig7_CKA size 1776 gap 0 0%
Length = 1776
Score = 2912 bits (1469), Expect = 0.0
Identities = 1482/1485 (99%), Gaps = 1/1485 (0%)
Strand = Plus / Plus
Query: 8 ttttttattgcaatata-taacatcttacagagtgtcgttattatccaccgtttacagcc 66
||||||||||||||||| ||||||||||||||||||||||||||||||||||||| ||||
Sbjct: 292 ttttttattgcaatataataacatcttacagagtgtcgttattatccaccgtttaaagcc 351
Query: 67 cattagtatatgaactgagataatataagcatatatagtagtagaggaaataaagaaaag 126
||||||||||||||||||||||||||||||||||||||||||||||||||||||||||||
Sbjct: 352 cattagtatatgaactgagataatataagcatatatagtagtagaggaaataaagaaaag 411
Query: 127 attatttgatcccataggcctctagagtggatagaatctccggaggtccaccattctctt 186
|||||||||||||||||||||||| |||||||||||||||||||||||||||||||||||
Sbjct: 412 attatttgatcccataggcctctaaagtggatagaatctccggaggtccaccattctctt 471
Query: 187 cgacataggaaatgttggagctgtctcgtggaacaacgtcttctcttttgaaattttctt 246
||||||||||||||||||||||||||||||||||||||||||||||||||||||||||||
Sbjct: 472 cgacataggaaatgttggagctgtctcgtggaacaacgtcttctcttttgaaattttctt 531
Query: 247 cactgcgaagaagcttctcactgtcagatcccactgcaccttttagaatgattattttgt 306
||||||||||||||||||||||||||||||||||||||||||||||||||||||||||||
Sbjct: 532 cactgcgaagaagcttctcactgtcagatcccactgcaccttttagaatgattattttgt 591
Query: 307 ggagaccacccagcaagtcttcatagtctgtgtctcccttctctcccagaaatagaacag 366
||||||||||||||||||||||||||||||||||||||||||||||||||||||||||||
Sbjct: 592 ggagaccacccagcaagtcttcatagtctgtgtctcccttctctcccagaaatagaacag 651
Query: 367 acttcgtcatatcaattccccaccttatcgaaagatacctgactgcttgtaatcttgatg 426
||||||||||||||||||||||||||||||||||||||||||||||||||||||||||||
Sbjct: 652 acttcgtcatatcaattccccaccttatcgaaagatacctgactgcttgtaatcttgatg 711
Query: 427 cacatagtggtataacatttattcttgttgcagcgtgtgtataaacaatgttacacctta 486
||||||||||||||||||||||||||||||||||||||||||||||||||||||||||||
Sbjct: 712 cacatagtggtataacatttattcttgttgcagcgtgtgtataaacaatgttacacctta 771
Query: 487 aacctctcatccgaagcctctgccttaggtcatcaactcttcgagtctcgactccttgtt 546
||||||||||||||||||||||||||||||||||||||||||||||||||||||||||||
Sbjct: 772 aacctctcatccgaagcctctgccttaggtcatcaactcttcgagtctcgactccttgtt 831
Query: 547 tgacagaaattgcatagcatcttgtactgcatgcgcttgtatactctgtgatgtcgtctt 606
||||||||||||||||||||||||||||||||||||||||||||||||||||||||||||
Sbjct: 832 tgacagaaattgcatagcatcttgtactgcatgcgcttgtatactctgtgatgtcgtctt 891
Query: 607 ctgtttcaggttctgtacaggcaagtctcagaatcactgaccttatactttcaccaggcc 666
||||||||||||||||||||||||||||||||||||||||||||||||||||||||||||
Sbjct: 892 ctgtttcaggttctgtacaggcaagtctcagaatcactgaccttatactttcaccaggcc 951
Query: 667 atttgtattccacgtgagcttcatagtctgcatcaacctccatatctctccatggatagt 726
||||||||||||||||||||||||||||||||||||||||||||||||||||||||||||
Sbjct: 952 atttgtattccacgtgagcttcatagtctgcatcaacctccatatctctccatggatagt 1011
Query: 727 aaatctcacttccgctgttacaaactattgcatcaaattcttccaaattaatcaggtatt 786
||||||||||||||||||||||||||||||||||||||||||||||||||||||||||||
Sbjct: 1012 aaatctcacttccgctgttacaaactattgcatcaaattcttccaaattaatcaggtatt 1071
Query: 787 tctttgtcatctccacaacttcttgcacgcttgaacctgttgccaggacaaagcctattt 846
||||||||||||||||||||||||||||||||||||||||||||||||||||||||||||
Sbjct: 1072 tctttgtcatctccacaacttcttgcacgcttgaacctgttgccaggacaaagcctattt 1131
Query: 847 ttcctttgcccgatgtcaaacctgcagttttcatcacattcttgatgatatcttccaaat 906
||||||||||||||||||||||||||||||||||||||||||||||||||||||||||||
Sbjct: 1132 ttcctttgcccgatgtcaaacctgcagttttcatcacattcttgatgatatcttccaaat 1191
Query: 907 tcgctttgatgtctccgttgtcatcgtaggaatcaacagtaatcacaaagagcatctgcc 966
||||||||||||||||||||||||||||||||||||||||||||||||||||||||||||
Sbjct: 1192 tcgctttgatgtctccgttgtcatcgtaggaatcaacagtaatcacaaagagcatctgcc 1251
Query: 967 ttcttccagggctgtagagagcagatggactaccacccttcatcgaattcatttgactta 1026
||||||||||||||||||||||||||||||||||||||||||||||||||||||||||||
Sbjct: 1252 ttcttccagggctgtagagagcagatggactaccacccttcatcgaattcatttgactta 1311
Query: 1027 tggcgttgactagtttcctctgtctagtgcttgcatctagttccccattgagcttgaaat 1086
||||||||||||||||||||||||||||||||||||||||||||||||||||||||||||
Sbjct: 1312 tggcgttgactagtttcctctgtctagtgcttgcatctagttccccattgagcttgaaat 1371
Query: 1087 ctccatccatggagaatctcaaagatatgtcatcgacatcacctagagaatcacttatag 1146
||||||||||||||||||||||||||||||||||||||||||||||||||||||||||||
Sbjct: 1372 ctccatccatggagaatctcaaagatatgtcatcgacatcacctagagaatcacttatag 1431
Query: 1147 gctcttctggaactttcattatgtcgagactactggttgggtgtcggtttctgcagtgtt 1206
||||||||||||||||||||||||||||||||||||||||||||||||||||||||||||
Sbjct: 1432 gctcttctggaactttcattatgtcgagactactggttgggtgtcggtttctgcagtgtt 1491
Query: 1207 caacatgggaaaggtagttacggcagtgctctggccatgaaaaacggtggatgttcttga 1266
||||||||||||||||||||||||||||||||||||||||||||||||||||||||||||
Sbjct: 1492 caacatgggaaaggtagttacggcagtgctctggccatgaaaaacggtggatgttcttga 1551
Query: 1267 gcccgttctttctgcactcagcccagagatgtttgttagctacgagctttagaagggcat 1326
||||||||||||||||||||||||||||||||||||||||||||||||||||||||||||
Sbjct: 1552 gcccgttctttctgcactcagcccagagatgtttgttagctacgagctttagaagggcat 1611
Query: 1327 cagaaatggcttgttgatcatgtgggtcgactagtagaccattgttcagtgccttcacga 1386
||||||||||||||||||||||||||||||||||||||||||||||||||||||||||||
Sbjct: 1612 cagaaatggcttgttgatcatgtgggtcgactagtagaccattgttcagtgccttcacga 1671
Query: 1387 tatcaacaggcccaccatttttggtggcaacaatgggcagaccataagcagctgcctgtc 1446
||||||||||||||||||||||||||||||||||||||||||||||||||||||||||||
Sbjct: 1672 tatcaacaggcccaccatttttggtggcaacaatgggcagaccataagcagctgcctgtc 1731
Query: 1447 atacaataataaaaatggtggagcatgaaagatcttataggaggt 1491
|||||||||||||||||||||||||||||||||||||||||||||
Sbjct: 1732 atacaataataaaaatggtggagcatgaaagatcttataggaggt 1776
>CL435.Contig4_CKA size 2359 gap 0 0%
Length = 2359
Score = 2817 bits (1421), Expect = 0.0
Identities = 1434/1437 (99%), Gaps = 1/1437 (0%)
Strand = Plus / Plus
Query: 8 ttttttattgcaatata-taacatcttacagagtgtcgttattatccaccgtttacagcc 66
||||||||||||||||| ||||||||||||||||||||||||||||||||||||| ||||
Sbjct: 292 ttttttattgcaatataataacatcttacagagtgtcgttattatccaccgtttaaagcc 351
Query: 67 cattagtatatgaactgagataatataagcatatatagtagtagaggaaataaagaaaag 126
||||||||||||||||||||||||||||||||||||||||||||||||||||||||||||
Sbjct: 352 cattagtatatgaactgagataatataagcatatatagtagtagaggaaataaagaaaag 411
Query: 127 attatttgatcccataggcctctagagtggatagaatctccggaggtccaccattctctt 186
|||||||||||||||||||||||| |||||||||||||||||||||||||||||||||||
Sbjct: 412 attatttgatcccataggcctctaaagtggatagaatctccggaggtccaccattctctt 471
Query: 187 cgacataggaaatgttggagctgtctcgtggaacaacgtcttctcttttgaaattttctt 246
||||||||||||||||||||||||||||||||||||||||||||||||||||||||||||
Sbjct: 472 cgacataggaaatgttggagctgtctcgtggaacaacgtcttctcttttgaaattttctt 531
Query: 247 cactgcgaagaagcttctcactgtcagatcccactgcaccttttagaatgattattttgt 306
||||||||||||||||||||||||||||||||||||||||||||||||||||||||||||
Sbjct: 532 cactgcgaagaagcttctcactgtcagatcccactgcaccttttagaatgattattttgt 591
Query: 307 ggagaccacccagcaagtcttcatagtctgtgtctcccttctctcccagaaatagaacag 366
||||||||||||||||||||||||||||||||||||||||||||||||||||||||||||
Sbjct: 592 ggagaccacccagcaagtcttcatagtctgtgtctcccttctctcccagaaatagaacag 651
Query: 367 acttcgtcatatcaattccccaccttatcgaaagatacctgactgcttgtaatcttgatg 426
||||||||||||||||||||||||||||||||||||||||||||||||||||||||||||
Sbjct: 652 acttcgtcatatcaattccccaccttatcgaaagatacctgactgcttgtaatcttgatg 711
Query: 427 cacatagtggtataacatttattcttgttgcagcgtgtgtataaacaatgttacacctta 486
||||||||||||||||||||||||||||||||||||||||||||||||||||||||||||
Sbjct: 712 cacatagtggtataacatttattcttgttgcagcgtgtgtataaacaatgttacacctta 771
Query: 487 aacctctcatccgaagcctctgccttaggtcatcaactcttcgagtctcgactccttgtt 546
||||||||||||||||||||||||||||||||||||||||||||||||||||||||||||
Sbjct: 772 aacctctcatccgaagcctctgccttaggtcatcaactcttcgagtctcgactccttgtt 831
Query: 547 tgacagaaattgcatagcatcttgtactgcatgcgcttgtatactctgtgatgtcgtctt 606
||||||||||||||||||||||||||||||||||||||||||||||||||||||||||||
Sbjct: 832 tgacagaaattgcatagcatcttgtactgcatgcgcttgtatactctgtgatgtcgtctt 891
Query: 607 ctgtttcaggttctgtacaggcaagtctcagaatcactgaccttatactttcaccaggcc 666
||||||||||||||||||||||||||||||||||||||||||||||||||||||||||||
Sbjct: 892 ctgtttcaggttctgtacaggcaagtctcagaatcactgaccttatactttcaccaggcc 951
Query: 667 atttgtattccacgtgagcttcatagtctgcatcaacctccatatctctccatggatagt 726
||||||||||||||||||||||||||||||||||||||||||||||||||||||||||||
Sbjct: 952 atttgtattccacgtgagcttcatagtctgcatcaacctccatatctctccatggatagt 1011
Query: 727 aaatctcacttccgctgttacaaactattgcatcaaattcttccaaattaatcaggtatt 786
||||||||||||||||||||||||||||||||||||||||||||||||||||||||||||
Sbjct: 1012 aaatctcacttccgctgttacaaactattgcatcaaattcttccaaattaatcaggtatt 1071
Query: 787 tctttgtcatctccacaacttcttgcacgcttgaacctgttgccaggacaaagcctattt 846
||||||||||||||||||||||||||||||||||||||||||||||||||||||||||||
Sbjct: 1072 tctttgtcatctccacaacttcttgcacgcttgaacctgttgccaggacaaagcctattt 1131
Query: 847 ttcctttgcccgatgtcaaacctgcagttttcatcacattcttgatgatatcttccaaat 906
||||||||||||||||||||||||||||||||||||||||||||||||||||||||||||
Sbjct: 1132 ttcctttgcccgatgtcaaacctgcagttttcatcacattcttgatgatatcttccaaat 1191
Query: 907 tcgctttgatgtctccgttgtcatcgtaggaatcaacagtaatcacaaagagcatctgcc 966
||||||||||||||||||||||||||||||||||||||||||||||||||||||||||||
Sbjct: 1192 tcgctttgatgtctccgttgtcatcgtaggaatcaacagtaatcacaaagagcatctgcc 1251
Query: 967 ttcttccagggctgtagagagcagatggactaccacccttcatcgaattcatttgactta 1026
||||||||||||||||||||||||||||||||||||||||||||||||||||||||||||
Sbjct: 1252 ttcttccagggctgtagagagcagatggactaccacccttcatcgaattcatttgactta 1311
Query: 1027 tggcgttgactagtttcctctgtctagtgcttgcatctagttccccattgagcttgaaat 1086
||||||||||||||||||||||||||||||||||||||||||||||||||||||||||||
Sbjct: 1312 tggcgttgactagtttcctctgtctagtgcttgcatctagttccccattgagcttgaaat 1371
Query: 1087 ctccatccatggagaatctcaaagatatgtcatcgacatcacctagagaatcacttatag 1146
||||||||||||||||||||||||||||||||||||||||||||||||||||||||||||
Sbjct: 1372 ctccatccatggagaatctcaaagatatgtcatcgacatcacctagagaatcacttatag 1431
Query: 1147 gctcttctggaactttcattatgtcgagactactggttgggtgtcggtttctgcagtgtt 1206
||||||||||||||||||||||||||||||||||||||||||||||||||||||||||||
Sbjct: 1432 gctcttctggaactttcattatgtcgagactactggttgggtgtcggtttctgcagtgtt 1491
Query: 1207 caacatgggaaaggtagttacggcagtgctctggccatgaaaaacggtggatgttcttga 1266
||||||||||||||||||||||||||||||||||||||||||||||||||||||||||||
Sbjct: 1492 caacatgggaaaggtagttacggcagtgctctggccatgaaaaacggtggatgttcttga 1551
Query: 1267 gcccgttctttctgcactcagcccagagatgtttgttagctacgagctttagaagggcat 1326
||||||||||||||||||||||||||||||||||||||||||||||||||||||||||||
Sbjct: 1552 gcccgttctttctgcactcagcccagagatgtttgttagctacgagctttagaagggcat 1611
Query: 1327 cagaaatggcttgttgatcatgtgggtcgactagtagaccattgttcagtgccttcacga 1386
||||||||||||||||||||||||||||||||||||||||||||||||||||||||||||
Sbjct: 1612 cagaaatggcttgttgatcatgtgggtcgactagtagaccattgttcagtgccttcacga 1671
Query: 1387 tatcaacaggcccaccatttttggtggcaacaatgggcagaccataagcagctgcct 1443
|||||||||||||||||||||||||||||||||||||||||||||||||||||||||
Sbjct: 1672 tatcaacaggcccaccatttttggtggcaacaatgggcagaccataagcagctgcct 1728
>CL435.Contig5_CKA size 1105 gap 0 0%
Length = 1105
Score = 1746 bits (881), Expect = 0.0
Identities = 881/881 (100%)
Strand = Plus / Plus
Query: 611 ttcaggttctgtacaggcaagtctcagaatcactgaccttatactttcaccaggccattt 670
||||||||||||||||||||||||||||||||||||||||||||||||||||||||||||
Sbjct: 225 ttcaggttctgtacaggcaagtctcagaatcactgaccttatactttcaccaggccattt 284
Query: 671 gtattccacgtgagcttcatagtctgcatcaacctccatatctctccatggatagtaaat 730
||||||||||||||||||||||||||||||||||||||||||||||||||||||||||||
Sbjct: 285 gtattccacgtgagcttcatagtctgcatcaacctccatatctctccatggatagtaaat 344
Query: 731 ctcacttccgctgttacaaactattgcatcaaattcttccaaattaatcaggtatttctt 790
||||||||||||||||||||||||||||||||||||||||||||||||||||||||||||
Sbjct: 345 ctcacttccgctgttacaaactattgcatcaaattcttccaaattaatcaggtatttctt 404
Query: 791 tgtcatctccacaacttcttgcacgcttgaacctgttgccaggacaaagcctatttttcc 850
||||||||||||||||||||||||||||||||||||||||||||||||||||||||||||
Sbjct: 405 tgtcatctccacaacttcttgcacgcttgaacctgttgccaggacaaagcctatttttcc 464
Query: 851 tttgcccgatgtcaaacctgcagttttcatcacattcttgatgatatcttccaaattcgc 910
||||||||||||||||||||||||||||||||||||||||||||||||||||||||||||
Sbjct: 465 tttgcccgatgtcaaacctgcagttttcatcacattcttgatgatatcttccaaattcgc 524
Query: 911 tttgatgtctccgttgtcatcgtaggaatcaacagtaatcacaaagagcatctgccttct 970
||||||||||||||||||||||||||||||||||||||||||||||||||||||||||||
Sbjct: 525 tttgatgtctccgttgtcatcgtaggaatcaacagtaatcacaaagagcatctgccttct 584
Query: 971 tccagggctgtagagagcagatggactaccacccttcatcgaattcatttgacttatggc 1030
||||||||||||||||||||||||||||||||||||||||||||||||||||||||||||
Sbjct: 585 tccagggctgtagagagcagatggactaccacccttcatcgaattcatttgacttatggc 644
Query: 1031 gttgactagtttcctctgtctagtgcttgcatctagttccccattgagcttgaaatctcc 1090
||||||||||||||||||||||||||||||||||||||||||||||||||||||||||||
Sbjct: 645 gttgactagtttcctctgtctagtgcttgcatctagttccccattgagcttgaaatctcc 704
Query: 1091 atccatggagaatctcaaagatatgtcatcgacatcacctagagaatcacttataggctc 1150
||||||||||||||||||||||||||||||||||||||||||||||||||||||||||||
Sbjct: 705 atccatggagaatctcaaagatatgtcatcgacatcacctagagaatcacttataggctc 764
Query: 1151 ttctggaactttcattatgtcgagactactggttgggtgtcggtttctgcagtgttcaac 1210
||||||||||||||||||||||||||||||||||||||||||||||||||||||||||||
Sbjct: 765 ttctggaactttcattatgtcgagactactggttgggtgtcggtttctgcagtgttcaac 824
Query: 1211 atgggaaaggtagttacggcagtgctctggccatgaaaaacggtggatgttcttgagccc 1270
||||||||||||||||||||||||||||||||||||||||||||||||||||||||||||
Sbjct: 825 atgggaaaggtagttacggcagtgctctggccatgaaaaacggtggatgttcttgagccc 884
Query: 1271 gttctttctgcactcagcccagagatgtttgttagctacgagctttagaagggcatcaga 1330
||||||||||||||||||||||||||||||||||||||||||||||||||||||||||||
Sbjct: 885 gttctttctgcactcagcccagagatgtttgttagctacgagctttagaagggcatcaga 944
Query: 1331 aatggcttgttgatcatgtgggtcgactagtagaccattgttcagtgccttcacgatatc 1390
||||||||||||||||||||||||||||||||||||||||||||||||||||||||||||
Sbjct: 945 aatggcttgttgatcatgtgggtcgactagtagaccattgttcagtgccttcacgatatc 1004
Query: 1391 aacaggcccaccatttttggtggcaacaatgggcagaccataagcagctgcctgtcatac 1450
||||||||||||||||||||||||||||||||||||||||||||||||||||||||||||
Sbjct: 1005 aacaggcccaccatttttggtggcaacaatgggcagaccataagcagctgcctgtcatac 1064
Query: 1451 aataataaaaatggtggagcatgaaagatcttataggaggt 1491
|||||||||||||||||||||||||||||||||||||||||
Sbjct: 1065 aataataaaaatggtggagcatgaaagatcttataggaggt 1105
>CL435.Contig3_CKA size 1688 gap 0 0%
Length = 1688
Score = 1651 bits (833), Expect = 0.0
Identities = 833/833 (100%)
Strand = Plus / Plus
Query: 611 ttcaggttctgtacaggcaagtctcagaatcactgaccttatactttcaccaggccattt 670
||||||||||||||||||||||||||||||||||||||||||||||||||||||||||||
Sbjct: 225 ttcaggttctgtacaggcaagtctcagaatcactgaccttatactttcaccaggccattt 284
Query: 671 gtattccacgtgagcttcatagtctgcatcaacctccatatctctccatggatagtaaat 730
||||||||||||||||||||||||||||||||||||||||||||||||||||||||||||
Sbjct: 285 gtattccacgtgagcttcatagtctgcatcaacctccatatctctccatggatagtaaat 344
Query: 731 ctcacttccgctgttacaaactattgcatcaaattcttccaaattaatcaggtatttctt 790
||||||||||||||||||||||||||||||||||||||||||||||||||||||||||||
Sbjct: 345 ctcacttccgctgttacaaactattgcatcaaattcttccaaattaatcaggtatttctt 404
Query: 791 tgtcatctccacaacttcttgcacgcttgaacctgttgccaggacaaagcctatttttcc 850
||||||||||||||||||||||||||||||||||||||||||||||||||||||||||||
Sbjct: 405 tgtcatctccacaacttcttgcacgcttgaacctgttgccaggacaaagcctatttttcc 464
Query: 851 tttgcccgatgtcaaacctgcagttttcatcacattcttgatgatatcttccaaattcgc 910
||||||||||||||||||||||||||||||||||||||||||||||||||||||||||||
Sbjct: 465 tttgcccgatgtcaaacctgcagttttcatcacattcttgatgatatcttccaaattcgc 524
Query: 911 tttgatgtctccgttgtcatcgtaggaatcaacagtaatcacaaagagcatctgccttct 970
||||||||||||||||||||||||||||||||||||||||||||||||||||||||||||
Sbjct: 525 tttgatgtctccgttgtcatcgtaggaatcaacagtaatcacaaagagcatctgccttct 584
Query: 971 tccagggctgtagagagcagatggactaccacccttcatcgaattcatttgacttatggc 1030
||||||||||||||||||||||||||||||||||||||||||||||||||||||||||||
Sbjct: 585 tccagggctgtagagagcagatggactaccacccttcatcgaattcatttgacttatggc 644
Query: 1031 gttgactagtttcctctgtctagtgcttgcatctagttccccattgagcttgaaatctcc 1090
||||||||||||||||||||||||||||||||||||||||||||||||||||||||||||
Sbjct: 645 gttgactagtttcctctgtctagtgcttgcatctagttccccattgagcttgaaatctcc 704
Query: 1091 atccatggagaatctcaaagatatgtcatcgacatcacctagagaatcacttataggctc 1150
||||||||||||||||||||||||||||||||||||||||||||||||||||||||||||
Sbjct: 705 atccatggagaatctcaaagatatgtcatcgacatcacctagagaatcacttataggctc 764
Query: 1151 ttctggaactttcattatgtcgagactactggttgggtgtcggtttctgcagtgttcaac 1210
||||||||||||||||||||||||||||||||||||||||||||||||||||||||||||
Sbjct: 765 ttctggaactttcattatgtcgagactactggttgggtgtcggtttctgcagtgttcaac 824
Query: 1211 atgggaaaggtagttacggcagtgctctggccatgaaaaacggtggatgttcttgagccc 1270
||||||||||||||||||||||||||||||||||||||||||||||||||||||||||||
Sbjct: 825 atgggaaaggtagttacggcagtgctctggccatgaaaaacggtggatgttcttgagccc 884
Query: 1271 gttctttctgcactcagcccagagatgtttgttagctacgagctttagaagggcatcaga 1330
||||||||||||||||||||||||||||||||||||||||||||||||||||||||||||
Sbjct: 885 gttctttctgcactcagcccagagatgtttgttagctacgagctttagaagggcatcaga 944
Query: 1331 aatggcttgttgatcatgtgggtcgactagtagaccattgttcagtgccttcacgatatc 1390
||||||||||||||||||||||||||||||||||||||||||||||||||||||||||||
Sbjct: 945 aatggcttgttgatcatgtgggtcgactagtagaccattgttcagtgccttcacgatatc 1004
Query: 1391 aacaggcccaccatttttggtggcaacaatgggcagaccataagcagctgcct 1443
|||||||||||||||||||||||||||||||||||||||||||||||||||||
Sbjct: 1005 aacaggcccaccatttttggtggcaacaatgggcagaccataagcagctgcct 1057
>CL435.Contig8_CKA size 1622 gap 0 0%
Length = 1622
Score = 1507 bits (760), Expect = 0.0
Identities = 773/776 (99%), Gaps = 1/776 (0%)
Strand = Plus / Plus
Query: 8 ttttttattgcaatata-taacatcttacagagtgtcgttattatccaccgtttacagcc 66
||||||||||||||||| ||||||||||||||||||||||||||||||||||||| ||||
Sbjct: 292 ttttttattgcaatataataacatcttacagagtgtcgttattatccaccgtttaaagcc 351
Query: 67 cattagtatatgaactgagataatataagcatatatagtagtagaggaaataaagaaaag 126
||||||||||||||||||||||||||||||||||||||||||||||||||||||||||||
Sbjct: 352 cattagtatatgaactgagataatataagcatatatagtagtagaggaaataaagaaaag 411
Query: 127 attatttgatcccataggcctctagagtggatagaatctccggaggtccaccattctctt 186
|||||||||||||||||||||||| |||||||||||||||||||||||||||||||||||
Sbjct: 412 attatttgatcccataggcctctaaagtggatagaatctccggaggtccaccattctctt 471
Query: 187 cgacataggaaatgttggagctgtctcgtggaacaacgtcttctcttttgaaattttctt 246
||||||||||||||||||||||||||||||||||||||||||||||||||||||||||||
Sbjct: 472 cgacataggaaatgttggagctgtctcgtggaacaacgtcttctcttttgaaattttctt 531
Query: 247 cactgcgaagaagcttctcactgtcagatcccactgcaccttttagaatgattattttgt 306
||||||||||||||||||||||||||||||||||||||||||||||||||||||||||||
Sbjct: 532 cactgcgaagaagcttctcactgtcagatcccactgcaccttttagaatgattattttgt 591
Query: 307 ggagaccacccagcaagtcttcatagtctgtgtctcccttctctcccagaaatagaacag 366
||||||||||||||||||||||||||||||||||||||||||||||||||||||||||||
Sbjct: 592 ggagaccacccagcaagtcttcatagtctgtgtctcccttctctcccagaaatagaacag 651
Query: 367 acttcgtcatatcaattccccaccttatcgaaagatacctgactgcttgtaatcttgatg 426
||||||||||||||||||||||||||||||||||||||||||||||||||||||||||||
Sbjct: 652 acttcgtcatatcaattccccaccttatcgaaagatacctgactgcttgtaatcttgatg 711
Query: 427 cacatagtggtataacatttattcttgttgcagcgtgtgtataaacaatgttacacctta 486
||||||||||||||||||||||||||||||||||||||||||||||||||||||||||||
Sbjct: 712 cacatagtggtataacatttattcttgttgcagcgtgtgtataaacaatgttacacctta 771
Query: 487 aacctctcatccgaagcctctgccttaggtcatcaactcttcgagtctcgactccttgtt 546
||||||||||||||||||||||||||||||||||||||||||||||||||||||||||||
Sbjct: 772 aacctctcatccgaagcctctgccttaggtcatcaactcttcgagtctcgactccttgtt 831
Query: 547 tgacagaaattgcatagcatcttgtactgcatgcgcttgtatactctgtgatgtcgtctt 606
||||||||||||||||||||||||||||||||||||||||||||||||||||||||||||
Sbjct: 832 tgacagaaattgcatagcatcttgtactgcatgcgcttgtatactctgtgatgtcgtctt 891
Query: 607 ctgtttcaggttctgtacaggcaagtctcagaatcactgaccttatactttcaccaggcc 666
||||||||||||||||||||||||||||||||||||||||||||||||||||||||||||
Sbjct: 892 ctgtttcaggttctgtacaggcaagtctcagaatcactgaccttatactttcaccaggcc 951
Query: 667 atttgtattccacgtgagcttcatagtctgcatcaacctccatatctctccatggatagt 726
||||||||||||||||||||||||||||||||||||||||||||||||||||||||||||
Sbjct: 952 atttgtattccacgtgagcttcatagtctgcatcaacctccatatctctccatggatagt 1011
Query: 727 aaatctcacttccgctgttacaaactattgcatcaaattcttccaaattaatcagg 782
||||||||||||||||||||||||||||||||||||||||||||||||||||||||
Sbjct: 1012 aaatctcacttccgctgttacaaactattgcatcaaattcttccaaattaatcagg 1067
Score = 1106 bits (558), Expect = 0.0
Identities = 558/558 (100%)
Strand = Plus / Plus
Query: 934 aggaatcaacagtaatcacaaagagcatctgccttcttccagggctgtagagagcagatg 993
||||||||||||||||||||||||||||||||||||||||||||||||||||||||||||
Sbjct: 1065 aggaatcaacagtaatcacaaagagcatctgccttcttccagggctgtagagagcagatg 1124
Query: 994 gactaccacccttcatcgaattcatttgacttatggcgttgactagtttcctctgtctag 1053
||||||||||||||||||||||||||||||||||||||||||||||||||||||||||||
Sbjct: 1125 gactaccacccttcatcgaattcatttgacttatggcgttgactagtttcctctgtctag 1184
Query: 1054 tgcttgcatctagttccccattgagcttgaaatctccatccatggagaatctcaaagata 1113
||||||||||||||||||||||||||||||||||||||||||||||||||||||||||||
Sbjct: 1185 tgcttgcatctagttccccattgagcttgaaatctccatccatggagaatctcaaagata 1244
Query: 1114 tgtcatcgacatcacctagagaatcacttataggctcttctggaactttcattatgtcga 1173
||||||||||||||||||||||||||||||||||||||||||||||||||||||||||||
Sbjct: 1245 tgtcatcgacatcacctagagaatcacttataggctcttctggaactttcattatgtcga 1304
Query: 1174 gactactggttgggtgtcggtttctgcagtgttcaacatgggaaaggtagttacggcagt 1233
||||||||||||||||||||||||||||||||||||||||||||||||||||||||||||
Sbjct: 1305 gactactggttgggtgtcggtttctgcagtgttcaacatgggaaaggtagttacggcagt 1364
Query: 1234 gctctggccatgaaaaacggtggatgttcttgagcccgttctttctgcactcagcccaga 1293
||||||||||||||||||||||||||||||||||||||||||||||||||||||||||||
Sbjct: 1365 gctctggccatgaaaaacggtggatgttcttgagcccgttctttctgcactcagcccaga 1424
Query: 1294 gatgtttgttagctacgagctttagaagggcatcagaaatggcttgttgatcatgtgggt 1353
||||||||||||||||||||||||||||||||||||||||||||||||||||||||||||
Sbjct: 1425 gatgtttgttagctacgagctttagaagggcatcagaaatggcttgttgatcatgtgggt 1484
Query: 1354 cgactagtagaccattgttcagtgccttcacgatatcaacaggcccaccatttttggtgg 1413
||||||||||||||||||||||||||||||||||||||||||||||||||||||||||||
Sbjct: 1485 cgactagtagaccattgttcagtgccttcacgatatcaacaggcccaccatttttggtgg 1544
Query: 1414 caacaatgggcagaccataagcagctgcctgtcatacaataataaaaatggtggagcatg 1473
||||||||||||||||||||||||||||||||||||||||||||||||||||||||||||
Sbjct: 1545 caacaatgggcagaccataagcagctgcctgtcatacaataataaaaatggtggagcatg 1604
Query: 1474 aaagatcttataggaggt 1491
||||||||||||||||||
Sbjct: 1605 aaagatcttataggaggt 1622
>CL435.Contig2_CKA size 2205 gap 0 0%
Length = 2205
Score = 1507 bits (760), Expect = 0.0
Identities = 773/776 (99%), Gaps = 1/776 (0%)
Strand = Plus / Plus
Query: 8 ttttttattgcaatata-taacatcttacagagtgtcgttattatccaccgtttacagcc 66
||||||||||||||||| ||||||||||||||||||||||||||||||||||||| ||||
Sbjct: 292 ttttttattgcaatataataacatcttacagagtgtcgttattatccaccgtttaaagcc 351
Query: 67 cattagtatatgaactgagataatataagcatatatagtagtagaggaaataaagaaaag 126
||||||||||||||||||||||||||||||||||||||||||||||||||||||||||||
Sbjct: 352 cattagtatatgaactgagataatataagcatatatagtagtagaggaaataaagaaaag 411
Query: 127 attatttgatcccataggcctctagagtggatagaatctccggaggtccaccattctctt 186
|||||||||||||||||||||||| |||||||||||||||||||||||||||||||||||
Sbjct: 412 attatttgatcccataggcctctaaagtggatagaatctccggaggtccaccattctctt 471
Query: 187 cgacataggaaatgttggagctgtctcgtggaacaacgtcttctcttttgaaattttctt 246
||||||||||||||||||||||||||||||||||||||||||||||||||||||||||||
Sbjct: 472 cgacataggaaatgttggagctgtctcgtggaacaacgtcttctcttttgaaattttctt 531
Query: 247 cactgcgaagaagcttctcactgtcagatcccactgcaccttttagaatgattattttgt 306
||||||||||||||||||||||||||||||||||||||||||||||||||||||||||||
Sbjct: 532 cactgcgaagaagcttctcactgtcagatcccactgcaccttttagaatgattattttgt 591
Query: 307 ggagaccacccagcaagtcttcatagtctgtgtctcccttctctcccagaaatagaacag 366
||||||||||||||||||||||||||||||||||||||||||||||||||||||||||||
Sbjct: 592 ggagaccacccagcaagtcttcatagtctgtgtctcccttctctcccagaaatagaacag 651
Query: 367 acttcgtcatatcaattccccaccttatcgaaagatacctgactgcttgtaatcttgatg 426
||||||||||||||||||||||||||||||||||||||||||||||||||||||||||||
Sbjct: 652 acttcgtcatatcaattccccaccttatcgaaagatacctgactgcttgtaatcttgatg 711
Query: 427 cacatagtggtataacatttattcttgttgcagcgtgtgtataaacaatgttacacctta 486
||||||||||||||||||||||||||||||||||||||||||||||||||||||||||||
Sbjct: 712 cacatagtggtataacatttattcttgttgcagcgtgtgtataaacaatgttacacctta 771
Query: 487 aacctctcatccgaagcctctgccttaggtcatcaactcttcgagtctcgactccttgtt 546
||||||||||||||||||||||||||||||||||||||||||||||||||||||||||||
Sbjct: 772 aacctctcatccgaagcctctgccttaggtcatcaactcttcgagtctcgactccttgtt 831
Query: 547 tgacagaaattgcatagcatcttgtactgcatgcgcttgtatactctgtgatgtcgtctt 606
||||||||||||||||||||||||||||||||||||||||||||||||||||||||||||
Sbjct: 832 tgacagaaattgcatagcatcttgtactgcatgcgcttgtatactctgtgatgtcgtctt 891
Query: 607 ctgtttcaggttctgtacaggcaagtctcagaatcactgaccttatactttcaccaggcc 666
||||||||||||||||||||||||||||||||||||||||||||||||||||||||||||
Sbjct: 892 ctgtttcaggttctgtacaggcaagtctcagaatcactgaccttatactttcaccaggcc 951
Query: 667 atttgtattccacgtgagcttcatagtctgcatcaacctccatatctctccatggatagt 726
||||||||||||||||||||||||||||||||||||||||||||||||||||||||||||
Sbjct: 952 atttgtattccacgtgagcttcatagtctgcatcaacctccatatctctccatggatagt 1011
Query: 727 aaatctcacttccgctgttacaaactattgcatcaaattcttccaaattaatcagg 782
||||||||||||||||||||||||||||||||||||||||||||||||||||||||
Sbjct: 1012 aaatctcacttccgctgttacaaactattgcatcaaattcttccaaattaatcagg 1067
Score = 1011 bits (510), Expect = 0.0
Identities = 510/510 (100%)
Strand = Plus / Plus
Query: 934 aggaatcaacagtaatcacaaagagcatctgccttcttccagggctgtagagagcagatg 993
||||||||||||||||||||||||||||||||||||||||||||||||||||||||||||
Sbjct: 1065 aggaatcaacagtaatcacaaagagcatctgccttcttccagggctgtagagagcagatg 1124
Query: 994 gactaccacccttcatcgaattcatttgacttatggcgttgactagtttcctctgtctag 1053
||||||||||||||||||||||||||||||||||||||||||||||||||||||||||||
Sbjct: 1125 gactaccacccttcatcgaattcatttgacttatggcgttgactagtttcctctgtctag 1184
Query: 1054 tgcttgcatctagttccccattgagcttgaaatctccatccatggagaatctcaaagata 1113
||||||||||||||||||||||||||||||||||||||||||||||||||||||||||||
Sbjct: 1185 tgcttgcatctagttccccattgagcttgaaatctccatccatggagaatctcaaagata 1244
Query: 1114 tgtcatcgacatcacctagagaatcacttataggctcttctggaactttcattatgtcga 1173
||||||||||||||||||||||||||||||||||||||||||||||||||||||||||||
Sbjct: 1245 tgtcatcgacatcacctagagaatcacttataggctcttctggaactttcattatgtcga 1304
Query: 1174 gactactggttgggtgtcggtttctgcagtgttcaacatgggaaaggtagttacggcagt 1233
||||||||||||||||||||||||||||||||||||||||||||||||||||||||||||
Sbjct: 1305 gactactggttgggtgtcggtttctgcagtgttcaacatgggaaaggtagttacggcagt 1364
Query: 1234 gctctggccatgaaaaacggtggatgttcttgagcccgttctttctgcactcagcccaga 1293
||||||||||||||||||||||||||||||||||||||||||||||||||||||||||||
Sbjct: 1365 gctctggccatgaaaaacggtggatgttcttgagcccgttctttctgcactcagcccaga 1424
Query: 1294 gatgtttgttagctacgagctttagaagggcatcagaaatggcttgttgatcatgtgggt 1353
||||||||||||||||||||||||||||||||||||||||||||||||||||||||||||
Sbjct: 1425 gatgtttgttagctacgagctttagaagggcatcagaaatggcttgttgatcatgtgggt 1484
Query: 1354 cgactagtagaccattgttcagtgccttcacgatatcaacaggcccaccatttttggtgg 1413
||||||||||||||||||||||||||||||||||||||||||||||||||||||||||||
Sbjct: 1485 cgactagtagaccattgttcagtgccttcacgatatcaacaggcccaccatttttggtgg 1544
Query: 1414 caacaatgggcagaccataagcagctgcct 1443
||||||||||||||||||||||||||||||
Sbjct: 1545 caacaatgggcagaccataagcagctgcct 1574
>CL435.Contig6_CKA size 951 gap 0 0%
Length = 951
Score = 1106 bits (558), Expect = 0.0
Identities = 558/558 (100%)
Strand = Plus / Plus
Query: 934 aggaatcaacagtaatcacaaagagcatctgccttcttccagggctgtagagagcagatg 993
||||||||||||||||||||||||||||||||||||||||||||||||||||||||||||
Sbjct: 394 aggaatcaacagtaatcacaaagagcatctgccttcttccagggctgtagagagcagatg 453
Query: 994 gactaccacccttcatcgaattcatttgacttatggcgttgactagtttcctctgtctag 1053
||||||||||||||||||||||||||||||||||||||||||||||||||||||||||||
Sbjct: 454 gactaccacccttcatcgaattcatttgacttatggcgttgactagtttcctctgtctag 513
Query: 1054 tgcttgcatctagttccccattgagcttgaaatctccatccatggagaatctcaaagata 1113
||||||||||||||||||||||||||||||||||||||||||||||||||||||||||||
Sbjct: 514 tgcttgcatctagttccccattgagcttgaaatctccatccatggagaatctcaaagata 573
Query: 1114 tgtcatcgacatcacctagagaatcacttataggctcttctggaactttcattatgtcga 1173
||||||||||||||||||||||||||||||||||||||||||||||||||||||||||||
Sbjct: 574 tgtcatcgacatcacctagagaatcacttataggctcttctggaactttcattatgtcga 633
Query: 1174 gactactggttgggtgtcggtttctgcagtgttcaacatgggaaaggtagttacggcagt 1233
||||||||||||||||||||||||||||||||||||||||||||||||||||||||||||
Sbjct: 634 gactactggttgggtgtcggtttctgcagtgttcaacatgggaaaggtagttacggcagt 693
Query: 1234 gctctggccatgaaaaacggtggatgttcttgagcccgttctttctgcactcagcccaga 1293
||||||||||||||||||||||||||||||||||||||||||||||||||||||||||||
Sbjct: 694 gctctggccatgaaaaacggtggatgttcttgagcccgttctttctgcactcagcccaga 753
Query: 1294 gatgtttgttagctacgagctttagaagggcatcagaaatggcttgttgatcatgtgggt 1353
||||||||||||||||||||||||||||||||||||||||||||||||||||||||||||
Sbjct: 754 gatgtttgttagctacgagctttagaagggcatcagaaatggcttgttgatcatgtgggt 813
Query: 1354 cgactagtagaccattgttcagtgccttcacgatatcaacaggcccaccatttttggtgg 1413
||||||||||||||||||||||||||||||||||||||||||||||||||||||||||||
Sbjct: 814 cgactagtagaccattgttcagtgccttcacgatatcaacaggcccaccatttttggtgg 873
Query: 1414 caacaatgggcagaccataagcagctgcctgtcatacaataataaaaatggtggagcatg 1473
||||||||||||||||||||||||||||||||||||||||||||||||||||||||||||
Sbjct: 874 caacaatgggcagaccataagcagctgcctgtcatacaataataaaaatggtggagcatg 933
Query: 1474 aaagatcttataggaggt 1491
||||||||||||||||||
Sbjct: 934 aaagatcttataggaggt 951
Score = 341 bits (172), Expect = 1e-092
Identities = 172/172 (100%)
Strand = Plus / Plus
Query: 611 ttcaggttctgtacaggcaagtctcagaatcactgaccttatactttcaccaggccattt 670
||||||||||||||||||||||||||||||||||||||||||||||||||||||||||||
Sbjct: 225 ttcaggttctgtacaggcaagtctcagaatcactgaccttatactttcaccaggccattt 284
Query: 671 gtattccacgtgagcttcatagtctgcatcaacctccatatctctccatggatagtaaat 730
||||||||||||||||||||||||||||||||||||||||||||||||||||||||||||
Sbjct: 285 gtattccacgtgagcttcatagtctgcatcaacctccatatctctccatggatagtaaat 344
[truncated: 15,304 more rows]
